# Supplementary material for: Integrated Transcriptome and Metabolome Analysis of Salinity Tolerance in Response to Foliar Application of β-Alanine in Cotton Seedlings
Source: Genes (Basel). 2023 Sep 20;14(9):1825. doi: 10.3390/genes14091825 (PMC10531431; doi:10.3390/genes14091825)
Supplement: Supplementary file 1 [file genes-14-01825-s001.zip]

Archive with 3 entries (3 files):
- Figure S1.pptx
- Figure S2-.tif
- Supplementary Materials-R1.xlsx
