# Supplementary material for: Integrated Transcriptome and Metabolome Analysis of Salinity Tolerance in Response to Foliar Application of β-Alanine in Cotton Seedlings
Source: Genes (Basel). 2023 Sep 20;14(9):1825. doi: 10.3390/genes14091825 (PMC10531431; doi:10.3390/genes14091825)
Supplement: Supplementary file 1 [file genes-14-01825-s001.zip › Supplementary Materials-R1.xlsx]

## Sheet: Table S1.
Table S1. List of primer sequences for the selected genes used for qRT-PCR experiment.
Gene ID	Forward primer sequence	Reverse primer sequence
gene-LOC121220877	TTTGATCCGCCTCTCAACCC	CAAACGAGCAACGTCAAGCA
gene-LOC107890767	TGCTTGACGTTGCTCGTTTG	TTTACCAGAAACGACGGCCA
gene-LOC107941101	GGTCCAAACCCACAACTCCA	ACAAACGAGCAACGTCAAGC
gene-LOC121224438	TGGTCCAAACCCACAACTCC	AACGTCAAGCAGGCCATACA
gene-LOC107900867	TCACACAACCGAAGGCTGTT	GGGTTGAGAGGCGGATCAAA
gene-LOC107936172	TGATCCGAGCAGTCCGAAAC	GTTTCCGTCGAAGACATGCG
gene-LOC107929605	AAATGGAGCCAACCGACTGT	TGGAGTTGTGGGTTTGGACC
gene-LOC107895199	GATCCGCCTCTCAACCCTTC	ACAGTCGGTTGGCTCCATTT
gene-LOC107885962	GCTTGACGTTGCTCGTTTGT	ACCCCGATCCCTTTCAGGAT
gene-LOC107889766	ATGATGATCCGAGCAGTCCG	GTCGACGGAAGGGTTGAGAG
GhUBQ7	CGCTGTACTTCTACTCCC	GAATGCCTTCCTTGTCTT

## Sheet: Table S2.
Table S2. Summary of raw and clean reads from transcriptome profiling of β-alanine treated cotton seedling samples.
Samples	Total Reads	Clean Reads	Clean bases	Percentage of Clean Reads	GC Content	%>Q20	%>Q30
A1_1	51745660	51164370	7507123235	0.9888	0.4441	0.9672	0.9141
A1_2	41506372	40887392	6006936856	0.9851	0.4442	0.9671	0.9141
A1_3	46004110	45334118	6637189922	0.9854	0.4443	0.9719	0.9248
A2_1	43260848	42528000	6248326618	0.9831	0.4462	0.967	0.9142
A2_2	51233936	50614798	7360018431	0.9879	0.4477	0.9692	0.9187
A2_3	44745850	44042054	6486332031	0.9843	0.4426	0.9673	0.9143
A3_1	44466202	43828220	6472228659	0.9857	0.4475	0.9691	0.9184
A3_2	45635302	44950786	6573541575	0.985	0.4455	0.9697	0.9198
A3_3	55594238	54543810	7884053347	0.9811	0.453	0.9694	0.9196
A4_1	45897442	45114838	6484386626	0.9829	0.4444	0.9717	0.9245
A4_2	55803592	55222048	8047383523	0.9896	0.4501	0.9708	0.9218
A4_3	55323792	54657266	7889167097	0.988	0.4499	0.9688	0.9175
A5_1	44840704	44394558	6471905083	0.9901	0.4428	0.9701	0.9207
A5_2	69636732	68715622	9876168845	0.9868	0.4535	0.9691	0.9188
A5_3	65631780	64852014	9265416070	0.9881	0.451	0.9709	0.9225
Total	761326560	750849894	109210177918
Average	50755104			0.986127	0.44712	0.969287	0.91892

## Sheet: Table S3.
Table S3. Summary of RNA-Seq data obtained from transcriptome profiling of β-alanine treated cotton seedling samples.
ID	Total Reads	Unmapped Reads(%)	Mapped Reads(%)	Secondary alignments(%)	Unique alignments(%)
A1_1	55344914	3,389,647(6.12)	51,955,267(93.88)	4,180,544(7.55)	47,774,723(86.32)
A1_2	44218983	2,681,211(6.06)	41,537,772(93.94)	3,331,591(7.53)	38,206,181(86.4)
A1_3	49162618	2,864,556(5.83)	46,298,062(94.17)	3,828,500(7.79)	42,469,562(86.39)
A2_1	46111098	2,833,253(6.14)	43,277,845(93.86)	3,583,098(7.77)	39,694,747(86.09)
A2_2	55373858	3,277,483(5.92)	52,096,375(94.08)	4,759,060(8.59)	47,337,315(85.49)
A2_3	47528294	2,882,064(6.06)	44,646,230(93.94)	3,486,240(7.34)	41,159,990(86.6)
A3_1	47434535	2,961,876(6.24)	44,472,659(93.76)	3,606,315(7.6)	40,866,344(86.15)
A3_2	48951698	2,786,199(5.69)	46,165,499(94.31)	4,000,912(8.17)	42,164,587(86.14)
A3_3	59980373	3,341,138(5.57)	56,639,235(94.43)	5,436,563(9.06)	51,202,672(85.37)
A4_1	49182363	3,104,244(6.31)	46,078,119(93.69)	4,067,525(8.27)	42,010,594(85.42)
A4_2	60219021	3,378,084(5.61)	56,840,937(94.39)	4,996,973(8.3)	51,843,964(86.09)
A4_3	59758513	3,699,627(6.19)	56,058,886(93.81)	5,101,247(8.54)	50,957,639(85.27)
A5_1	48253958	2,972,268(6.16)	45,281,690(93.84)	3,859,400(8.0)	41,422,290(85.84)
A5_2	75389233	5,278,637(7.0)	70,110,596(93.0)	6,673,611(8.85)	63,436,985(84.15)
A5_3	71589855	4,005,456(5.6)	67,584,399(94.4)	6,737,841(9.41)	60,846,558(84.99)

## Sheet: Table S4.
Table S4. List of expressed new genes with FPKM values for individual replicate at different time points
Gene_ID	A1_1	A1_2	A1_3	A2_1	A2_2	A2_3	A3_1	A3_2	A3_3	A4_1	A4_2	A4_3	A5_1	A5_2	A5_3	ID	Nr	Swiss-Prot	KEGG	gene_ontology_blast	eggNOG	Pfam	CAZy	Signal	tmhmm
new_gene1	92.1228	98.1027	110.066	119.246	88.2406	129.915	111.638	109.522	76.212	66.0368	68.2011	95.8266	76.9223	95.8145	68.8594	new_gene1	KYP48513.1^Retrovirus-related Pol polyprotein from transposon TNT 1-94^62.67%	P10978.1^RecName: Full=Retrovirus-related Pol polyprotein from transposon TNT 1-94; Includes: RecName: Full=Protease; Includes: RecName: Full=Reverse transcriptase; Includes: RecName: Full=Endonuclease^36.44%	NA	GO:0004190^aspartic-type endopeptidase activity^molecular_function;GO:0004519^endonuclease activity^molecular_function;GO:0003676^nucleic acid binding^molecular_function;GO:0003964^RNA-directed DNA polymerase activity^molecular_function;GO:0008270^zinc ion binding^molecular_function;GO:0015074^DNA integration^biological_process;GO:0000943^retrotransposon nucleocapsid^cellular_component	KOG0017|KOG4658^Retrotransposon protein^T	PF13976.5^GAG-pre-integrase domain	NA	NA	NA
new_gene10	41.8087	71.1436	86.0007	201.683	117.992	50.9003	29.7505	41.8308	16.6642	96.8147	156.701	203.888	133.439	163.815	75.2511	new_gene10	XP_016714134.1^PREDICTED: uncharacterized protein LOC107927559^60.32%	NA	NA	NA	NA	PF13976.5^GAG-pre-integrase domain	NA	NA	NA
new_gene100	589.043	779.164	750.438	683.773	493.344	606.65	674.639	397.528	569.1	738.713	907.55	1172.57	498.533	726.576	467.116	new_gene100	PPE00208.1^hypothetical protein GOBAR_DD02784^100.0%	NA	NA	NA	NA	NA	NA	NA	NA
new_gene101	330.561	490.935	423.946	416.484	310.264	351.611	599.959	455.793	329.323	163.198	406.107	547.988	340.63	290.676	327.499	new_gene101	XP_016729714.1^PREDICTED: uncharacterized protein LOC107940774 isoform X2^100.0%	NA	NA	NA	NA	NA	NA	NA	NA
new_gene102	428.59	350.252	460.042	558.024	339.243	403.139	414.723	296.487	286.608	169.629	384.686	422.034	321.011	304.475	381.396	new_gene102	XP_017619642.1^PREDICTED: tobamovirus multiplication protein 3 isoform X1^98.9%	Q402F3.1^RecName: Full=Tobamovirus multiplication protein 3; Short=NtTOM3^86.45%	NA	GO:0046786^viral replication complex formation and maintenance^biological_process;GO:0016021^integral component of membrane^cellular_component;GO:0009705^plant-type vacuole membrane^cellular_component	NA	PF06454.10^Protein of unknown function (DUF1084)	NA	SignalP-TM	i28-50o96-118i131-153o168-190i210-229o244-266i
new_gene103	4023.66	3828.47	2081.83	5334.89	3765.44	4065.37	2043.89	2989.15	4810.24	3369.68	5922.76	6210.43	2725.57	5890.92	5455.19	new_gene105	NA	NA	NA	NA	NA	NA	NA	SignalP-TM	o23-45i50-72o87-109i
new_gene104	3.71829	5.301	11.0825	4.51576	22.0578	17.7422	56.3005	12.4117	7.58058	0	13.5396	16.0569	10.8456	7.68327	12.7433	new_gene106	XP_016704266.1^PREDICTED: uncharacterized protein LOC107919292^49.04%	Q94HW2.1^RecName: Full=Retrovirus-related Pol polyprotein from transposon RE1; AltName: Full=Retro element 1; Short=AtRE1; Includes: RecName: Full=Protease RE1; Includes: RecName: Full=Reverse transcriptase RE1; Includes: RecName: Full=Endonuclease RE1^33.0%	NA	GO:0004190^aspartic-type endopeptidase activity^molecular_function;GO:0004519^endonuclease activity^molecular_function;GO:0046872^metal ion binding^molecular_function;GO:0003676^nucleic acid binding^molecular_function;GO:0003964^RNA-directed DNA polymerase activity^molecular_function;GO:0015074^DNA integration^biological_process;GO:0006310^DNA recombination^biological_process;GO:0000943^retrotran…	COG2124|KOG0017|KOG0156^Cytochrome p450^Q	PF00665.25^Integrase core domain	NA	NA	NA
new_gene105	497.901	600.931	535.386	653.101	462.223	502.471	1196.84	882.876	1005.83	620.063	922.256	643.484	632.149	483.513	599.913	new_gene107	XP_016699906.1^PREDICTED: uncharacterized protein LOC107915257, partial^94.9%	NA	NA	NA	COG2801|KOG0017^Retrotransposon protein^C	PF03732.16^Retrotransposon gag protein	NA	NA	NA
new_gene106	238.347	240.945	312.419	434.522	238.004	338.386	253.44	219.665	174.829	60.1907	265.468	265.041	342.602	302.55	287.538	new_gene108	XP_016672707.1^PREDICTED: subtilisin-like protease SBT6.1^99.45%	Q0WUG6.1^RecName: Full=Subtilisin-like protease SBT6.1; AltName: Full=Site-1 protease; Short=AtS1P; AltName: Full=Subtilase subfamily 6 member 1; Short=AtSBT6.1; Flags: Precursor^82.82%	K08653|MBTPS1|http://www.genome.jp/dbget-bin/www_bget?ko:K08653	GO:0004175^endopeptidase activity^molecular_function;GO:0004252^serine-type endopeptidase activity^molecular_function;GO:0006972^hyperosmotic response^biological_process;GO:0042538^hyperosmotic salinity response^biological_process;GO:0006508^proteolysis^biological_process;GO:0005794^Golgi apparatus^cellular_component;GO:0000139^Golgi membrane^cellular_component;GO:0016021^integral component of me…	COG1404|KOG4266^Membrane-bound transcription factor^O	PF00082.21^Subtilase family	NA	NA	NA
new_gene107	41.7367	26.9809	25.6486	46.8002	8.57943	29.2533	45.0045	24.2913	31.4147	8.1888	24.8671	15.5197	15.6347	22.1824	14.0864	new_gene109	XP_016683847.1^PREDICTED: uncharacterized protein LOC107902134^95.36%	Q9ZT94.1^RecName: Full=Retrovirus-related Pol polyprotein from transposon RE2; AltName: Full=Retro element 2; Short=AtRE2; Includes: RecName: Full=Protease RE2; Includes: RecName: Full=Reverse transcriptase RE2; Includes: RecName: Full=Endonuclease RE2^41.54%	NA	GO:0004190^aspartic-type endopeptidase activity^molecular_function;GO:0004519^endonuclease activity^molecular_function;GO:0046872^metal ion binding^molecular_function;GO:0003676^nucleic acid binding^molecular_function;GO:0003964^RNA-directed DNA polymerase activity^molecular_function;GO:0015074^DNA integration^biological_process;GO:0006310^DNA recombination^biological_process;GO:0000943^retrotran…	KOG0017^Reverse transcriptase (RNA-dependent DNA polymerase)^S	PF00665.25^Integrase core domain	NA	NA	NA
new_gene108	182.809	38.0143	70.2635	36.0024	48.2046	113.996	36.1757	94.3576	34.6594	14.4177	25.1844	86.0225	36.5296	15.4607	7.71506	new_gene11	XP_016690081.1^PREDICTED: protein IFH1-like^100.0%	NA	NA	NA	NA	NA	NA	SignalP-TM	i20-37o
new_gene109	18.9291	15.3712	10.4799	28.0819	7.28359	36.4983	4.60945	4.86807	21.4063	21.9364	31.3588	27.8174	12.4312	18.7601	16.7139	new_gene110	XP_017622413.1^PREDICTED: apoptotic chromatin condensation inducer in the nucleus-like isoform X1^94.44%	NA	K12875|ACIN1, ACINUS|http://www.genome.jp/dbget-bin/www_bget?ko:K12875	NA	KOG2416^SAP domain containing protein^B	NA	NA	NA	NA
new_gene11	51.1145	45.4872	64.1793	28.8234	25.5851	55.2356	60.55	45.5152	56.7028	13.7156	48.8364	98.0599	30.2309	22.4336	20.8832	new_gene111	NA	NA	NA	NA	NA	NA	NA	SignalP-TM	i13-35o55-77i132-154o
new_gene110	1488.24	1666.52	1668.38	872.06	1352.56	1703.3	2665.81	2087.06	2447.31	210.057	2287.31	2158.15	1538.75	1488.13	1547.91	new_gene112	XP_009762557.1^PREDICTED: uncharacterized protein LOC104214568^45.65%	NA	NA	NA	NA	PF06839.11^GRF zinc finger	NA	NA	NA
new_gene111	70.9444	68.8815	62.2325	143.972	133.809	132.923	82.7526	63.7219	74.2538	42.9606	95.0931	172.046	94.8772	80.9318	63.321	new_gene113	PPR91394.1^hypothetical protein GOBAR_AA29289^62.22%	NA	NA	NA	NA	NA	NA	NA	NA
new_gene112	308.74	260.349	336.489	136.191	116.911	199.579	170.194	271.427	250.385	35.1303	108.694	71.3137	31.4951	41.7629	49.9813	new_gene114	XP_012453284.1^PREDICTED: uncharacterized protein LOC105775306^56.68%	Q94HW2.1^RecName: Full=Retrovirus-related Pol polyprotein from transposon RE1; AltName: Full=Retro element 1; Short=AtRE1; Includes: RecName: Full=Protease RE1; Includes: RecName: Full=Reverse transcriptase RE1; Includes: RecName: Full=Endonuclease RE1^38.05%	NA	GO:0004190^aspartic-type endopeptidase activity^molecular_function;GO:0004519^endonuclease activity^molecular_function;GO:0046872^metal ion binding^molecular_function;GO:0003676^nucleic acid binding^molecular_function;GO:0003964^RNA-directed DNA polymerase activity^molecular_function;GO:0015074^DNA integration^biological_process;GO:0006310^DNA recombination^biological_process;GO:0000943^retrotran…	NA	PF07727.13^Reverse transcriptase (RNA-dependent DNA polymerase)	NA	NA	NA
new_gene113	62.8422	54.1562	58.01	43.527	25.0135	53.4759	75.4199	68.3497	49.5229	9.9106	42.2444	64.4261	47.6921	27.0761	33.7382	new_gene115	XP_017609453.1^PREDICTED: uncharacterized protein LOC108455406^85.71%	NA	NA	NA	NA	PF03732.16^Retrotransposon gag protein	NA	NA	NA
new_gene114	56.9415	65.5483	58.9625	74.6077	43.2826	60.7603	43.2379	82.3748	65.4794	44.3942	68.8376	64.6276	49.4323	73.9452	48.1469	new_gene116	PPE00208.1^hypothetical protein GOBAR_DD02784^100.0%	NA	NA	NA	NA	NA	NA	SignalP-TM	o20-42i
new_gene115	179.376	235.828	234.592	160.707	127.579	100.075	142.855	188.132	123.188	52.8353	64.585	99.4538	146.615	65.1723	105.038	new_gene117	XP_021623882.1^uncharacterized protein LOC110623266^77.69%	P04323.1^RecName: Full=Retrovirus-related Pol polyprotein from transposon 17.6; Includes: RecName: Full=Protease; Includes: RecName: Full=Reverse transcriptase; Includes: RecName: Full=Endonuclease^39.24%	NA	GO:0004190^aspartic-type endopeptidase activity^molecular_function;GO:0004519^endonuclease activity^molecular_function;GO:0003676^nucleic acid binding^molecular_function;GO:0003964^RNA-directed DNA polymerase activity^molecular_function;GO:0015074^DNA integration^biological_process	COG2801|KOG0017^Retrotransposon protein^L	PF00078.26^Reverse transcriptase (RNA-dependent DNA polymerase)	NA	NA	NA
new_gene116	319.442	365.776	371.6	421.824	210.163	323.241	343.002	178.456	302.334	295.798	458.609	526.683	134.284	301.668	180.51	new_gene118	PPD97216.1^hypothetical protein GOBAR_DD05752^70.76%	NA	NA	NA	NA	PF13952.5^Domain of unknown function (DUF4216)	NA	NA	NA
new_gene117	182.294	242.918	255.918	620.161	273.532	358.307	326.298	422.026	329.538	153.532	145.343	238.853	110.428	98.0923	152.66	new_gene119	NA	NA	NA	NA	NA	PF09972.8^Predicted membrane protein (DUF2207)	NA	NA	i70-92o
new_gene118	153.289	120.643	165.752	178.887	197.453	220.561	112.016	107.146	124.604	54.1095	179.938	193.345	66.5153	92.2878	141.31	new_gene12	PPS13995.1^hypothetical protein GOBAR_AA06582^100.0%	NA	NA	NA	KOG1075^Inherit from KOG: Retrotransposon protein^S	PF14111.5^Domain of unknown function (DUF4283)	NA	NA	NA
new_gene119	224282	192389	197910	225713	125944	192384	142469	174728	145645	113061	155097	212916	152208	212441	225781	new_gene120	KJB71541.1^hypothetical protein B456_011G128000^98.37%	NA	NA	NA	NA	NA	NA	NA	NA
new_gene12	78.7224	55.5884	52.9159	46.1777	54.2458	69.4266	92.5045	120.312	105.554	79.9404	98.0269	94.6496	91.868	57.773	67.0992	new_gene121	PPD88818.1^hypothetical protein GOBAR_DD14224^71.13%	P93293.1^RecName: Full=Uncharacterized mitochondrial protein AtMg00300; AltName: Full=ORF1451; AltName: Full=ORF145a^36.36%	K05658|ABCB1|http://www.genome.jp/dbget-bin/www_bget?ko:K05658	GO:0005739^mitochondrion^cellular_component	KOG0017|KOG4658^Retrotransposon protein^T	PF13976.5^GAG-pre-integrase domain	NA	NA	NA
new_gene120	379.367	399.216	168.032	92.5151	45.7545	154.989	147.946	74.8936	119.792	105.764	186.278	552.269	36.611	55.0187	59.7484	new_gene122	PPS17051.1^hypothetical protein GOBAR_AA03538^83.33%	NA	NA	NA	NA	PF04434.16^SWIM zinc finger	NA	NA	NA
new_gene121	13.4093	6.79771	12.2746	17.5702	296.776	15.0466	0	0	0.517172	1.21803	1.25045	9.43591	390.249	17.5613	252.677	new_gene123	NA	NA	NA	NA	NA	PF12698.6^ABC-2 family transporter protein	NA	SignalP-TM	i27-49o69-91i
new_gene122	26.3829	33.6135	29.2321	74.7747	49.9134	48.5683	1.46809	3.4628	3.68911	24.3029	48.6006	38.6187	50.5061	102.775	67.6294	new_gene124	XP_012443569.1^PREDICTED: uncharacterized protein LOC105768266 isoform X2^100.0%	NA	NA	NA	NA	NA	NA	NA	NA
new_gene123	109.642	126.339	125.778	185.603	89.5695	183.466	174.692	176.98	197.073	17.8042	52.6664	61.2865	79.3523	100.362	167.214	new_gene125	XP_012485005.1^PREDICTED: asparagine synthetase^100.0%	P49078.2^RecName: Full=Asparagine synthetase^71.43%	K01953|asnB, ASNS|http://www.genome.jp/dbget-bin/www_bget?ko:K01953	GO:0004066^asparagine synthase (glutamine-hydrolyzing) activity^molecular_function;GO:0005524^ATP binding^molecular_function;GO:0042803^protein homodimerization activity^molecular_function;GO:0006529^asparagine biosynthetic process^biological_process;GO:0009063^cellular amino acid catabolic process^biological_process;GO:0043617^cellular response to sucrose starvation^biological_process;GO:0006541…	COG0367|KOG0571^asparagine synthetase^E	NA	NA	NA	NA
new_gene124	226.239	239.749	208.008	222.313	196.839	309.024	178.465	185.579	167.104	218.625	244.501	306.04	190.464	180.422	171.292	new_gene126	XP_016752722.1^PREDICTED: uncharacterized protein LOC107960990^60.0%	NA	NA	NA	NA	PF13456.5^Reverse transcriptase-like	NA	NA	NA
new_gene125	11145.7	12033.6	5650.73	9476.39	10287.6	7608.77	1665.45	442.028	289.157	10871.1	1174.06	3315.35	11617	13945.2	7478.55	new_gene127	PPD89267.1^hypothetical protein GOBAR_DD13789^87.5%	NA	NA	NA	NA	NA	NA	NA	NA
new_gene126	78.3001	49.3905	39.9932	31.9453	27.1535	94.8836	86.4335	99.6011	109.583	31.0547	39.5012	44.106	90.3821	28.9982	37.3107	new_gene128	RVW34591.1^hypothetical protein CK203_079346^48.1%	NA	NA	NA	NA	NA	NA	NA	NA
new_gene127	2447.45	2313.32	2218.87	2212.27	1610.47	1960.08	1923.67	1916.38	1677.25	2684.69	2411.65	3563.72	1366.78	1289.45	1300.18	new_gene129	XP_016741847.1^PREDICTED: small G protein signaling modulator 1-like^100.0%	NA	NA	NA	COG5210|KOG2197^TBC^T	PF00566.17^Rab-GTPase-TBC domain	NA	NA	NA
new_gene128	62.7706	62.1939	43.5888	84.3415	35.616	64.1748	61.353	56.3261	49.9324	14.3162	67.7267	74.1639	33.6067	42.4243	36.3196	new_gene13	XP_012471923.1^PREDICTED: uncharacterized protein LOC105789192 isoform X1^85.39%	NA	NA	NA	NA	PF14244.5^gag-polypeptide of LTR copia-type	NA	NA	NA
new_gene129	67.4511	175.466	121.48	195.947	124.528	140.2	109.975	91.4621	136.259	110.831	155.438	199.022	174.902	69.4655	77.339	new_gene130	XP_016752558.1^PREDICTED: uncharacterized protein LOC107960790^87.02%	NA	NA	NA	COG2801|KOG0017^Retrotransposon protein^C	PF13975.5^gag-polyprotein putative aspartyl protease	NA	NA	NA
new_gene13	181.034	103.653	286.654	88.2736	34.5116	119.146	221.859	204.163	208.369	17.6191	25.7106	50.7727	40.4155	58.4367	16.2596	new_gene131	NA	NA	NA	NA	NA	PF04554.12^Extensin-like region	NA	NA	NA
new_gene130	0	0	0	0	48.585	0	0	0	0	0	0	0	20.3706	3.27981	10.6574	new_gene132	XP_016674404.1^PREDICTED: uncharacterized protein LOC107893821 isoform X3^100.0%	NA	K13217|PRPF39, PRP39|http://www.genome.jp/dbget-bin/www_bget?ko:K13217	NA	KOG1258^pre-mRNA-processing factor^A	NA	NA	NA	NA
new_gene131	4236.43	6238.46	5363.68	11549.7	12987.3	8570.02	9919.18	8637.07	11043.3	17616.6	10951.9	15282.7	7871.24	15458.7	8583.62	new_gene133	XP_016717780.1^PREDICTED: myb-binding protein 1A-like protein^100.0%	NA	NA	NA	NA	NA	NA	SignalP-TM	i20-37o
new_gene132	295.934	346.544	453.071	478.061	259.647	388.534	353.637	301.612	354.861	191.794	367.241	444.682	307.557	208.035	271.621	new_gene134	XP_017636146.1^PREDICTED: 23.6 kDa heat shock protein, mitochondrial isoform X2^97.92%	Q96331.1^RecName: Full=23.6 kDa heat shock protein, mitochondrial; Short=AtHsp23.6; Flags: Precursor^73.47%	K13993|HSP20|http://www.genome.jp/dbget-bin/www_bget?ko:K13993	GO:0046686^response to cadmium ion^biological_process;GO:0005739^mitochondrion^cellular_component	COG0071|KOG0710^mitochondrion-localized small heat shock protein 23.6^O	PF00011.20^Hsp20/alpha crystallin family	NA	NA	NA
new_gene133	215.567	216.966	183.876	199.118	79.9397	161.782	335.216	252.849	249.489	51.3103	144.523	136.555	148.712	122.334	147.54	new_gene135	PPR96270.1^hypothetical protein GOBAR_AA24398^100.0%	NA	NA	NA	KOG1075^Inherit from KOG: Retrotransposon protein^S	PF14111.5^Domain of unknown function (DUF4283)	NA	NA	NA
new_gene134	28676.4	15525.1	36219.5	8808.28	21227.2	9012.42	108582	138183	157522	28750.6	69065.9	46924.1	58909.3	25771.2	46677.6	new_gene136	XP_016676055.1^PREDICTED: uncharacterized protein LOC107895273^100.0%	NA	NA	NA	COG2801|KOG0017^Inherit from KOG: Retrotransposon protein^L	PF14244.5^gag-polypeptide of LTR copia-type	NA	NA	NA
new_gene135	53.5017	27.9643	42.8721	46.0275	33.128	29.1055	31.3603	24.5553	35.7241	2.09117	15.4015	23.2485	12.7695	16.4731	13.3666	new_gene138	XP_016694253.1^PREDICTED: uncharacterized protein LOC107910831^52.35%	NA	NA	NA	KOG1075^RNase H family protein^S	PF13966.5^zinc-binding in reverse transcriptase	NA	NA	NA
new_gene136	144.903	142.023	98.2128	123.952	67.8398	132.813	207.524	183.185	137.436	65.5054	124.045	166.061	150.705	87.8461	91.2876	new_gene139	XP_016723935.1^PREDICTED: uncharacterized protein LOC107935828 isoform X1^93.07%	NA	NA	NA	NA	PF05699.13^hAT family C-terminal dimerisation region	NA	NA	NA
new_gene137	0	0	0	2.38018	51.2912	0	0	0	0	0	6.7806	2.13349	35.764	6.72219	5.94599	new_gene14	XP_012463167.1^PREDICTED: protein transport protein SEC23-like isoform X1^93.95%	A4R1J7.1^RecName: Full=Protein transport protein SEC23^42.52%	K14006|SEC23|http://www.genome.jp/dbget-bin/www_bget?ko:K14006	GO:0008270^zinc ion binding^molecular_function;GO:0090114^COPII-coated vesicle budding^biological_process;GO:0006886^intracellular protein transport^biological_process;GO:0030127^COPII vesicle coat^cellular_component;GO:0005789^endoplasmic reticulum membrane^cellular_component;GO:0000139^Golgi membrane^cellular_component	COG5047|KOG1986^transport protein^U	PF04811.14^Sec23/Sec24 trunk domain	NA	NA	NA
new_gene138	64.1922	42.7915	35.0492	49.0437	20.6713	57.7183	43.4566	52.8026	33.6399	25.5194	36.9278	75.6762	41.1196	41.2765	39.7107	new_gene140	NA	NA	NA	NA	NA	PF14992.5^TMCO5 family	NA	SignalP-TM	i20-42o
new_gene139	197.521	141.913	108.09	197.424	85.3266	107.933	153.615	145.992	115.185	105.524	128.62	230.235	97.2318	109.608	107.975	new_gene141	NA	NA	NA	NA	NA	NA	NA	SignalP-TM	o10-32i
new_gene14	119.67	53.5543	65.3543	121.193	74.6106	73.4766	131.576	28.3232	47.268	36.3012	96.3982	81.4946	69.574	98.6355	73.0122	new_gene142	RXH72993.1^hypothetical protein DVH24_012677^45.0%	NA	NA	NA	NA	NA	NA	SignalP-TM	o5-27i29-48o63-80i
new_gene140	164.429	188.497	151.888	569.814	282.857	161.01	56.4177	65.7828	53.4613	264.905	30.8101	332.285	560.935	54.0177	373.38	new_gene143	KJB10177.1^hypothetical protein B456_001G187600^86.93%	NA	NA	NA	NA	NA	NA	NA	NA
new_gene141	74.1069	74.2765	82.4684	90.4673	59.4233	84.5533	103.514	119.961	100.927	20.3534	98.0584	193.172	64.0077	50.4262	48.1587	new_gene145	XP_012435326.1^PREDICTED: uncharacterized protein LOC105761941^52.48%	NA	NA	NA	NA	NA	NA	NA	NA
new_gene142	215.004	291.67	397.465	57.9631	50.7067	8.89109	1440.61	589.723	736.362	148.786	112.102	105.261	1200.55	50.6331	173.078	new_gene146	NA	NA	NA	NA	NA	NA	NA	SignalP-TM	o4-26i
new_gene143	43.3035	27.6652	32.848	40.1583	28.9445	26.3315	23.819	30.989	20.2147	26.2404	28.8149	57.4573	13.7299	17.2822	19.6855	new_gene147	NA	NA	NA	NA	NA	PF04554.12^Extensin-like region	NA	NA	NA
new_gene144	65.0043	81.4783	80.0109	76.2106	42.6531	93.4137	218.465	206.333	143.147	39.721	88.6489	74.2401	55.8932	63.6885	94.8877	new_gene148	KJB33209.1^hypothetical protein B456_006G000800^87.04%	P08770.2^RecName: Full=Putative AC transposase; AltName: Full=ORFA^31.88%	NA	GO:0003677^DNA binding^molecular_function;GO:0046983^protein dimerization activity^molecular_function;GO:0006310^DNA recombination^biological_process;GO:0032196^transposition^biological_process;GO:0005634^nucleus^cellular_component	NA	PF14372.5^Domain of unknown function (DUF4413)	NA	NA	NA
new_gene145	72.4951	90.1555	127.328	97.9019	51.9625	130.096	264.475	203.367	195.345	29.1703	67.9434	73.8539	76.6559	136.138	90.8332	new_gene15	RVW27443.1^Retrovirus-related Pol polyprotein from transposon RE1^64.5%	Q94HW2.1^RecName: Full=Retrovirus-related Pol polyprotein from transposon RE1; AltName: Full=Retro element 1; Short=AtRE1; Includes: RecName: Full=Protease RE1; Includes: RecName: Full=Reverse transcriptase RE1; Includes: RecName: Full=Endonuclease RE1^40.15%	NA	GO:0004190^aspartic-type endopeptidase activity^molecular_function;GO:0004519^endonuclease activity^molecular_function;GO:0046872^metal ion binding^molecular_function;GO:0003676^nucleic acid binding^molecular_function;GO:0003964^RNA-directed DNA polymerase activity^molecular_function;GO:0015074^DNA integration^biological_process;GO:0006310^DNA recombination^biological_process;GO:0000943^retrotran…	COG2801|KOG0017^Retrotransposon protein^C	PF07727.13^Reverse transcriptase (RNA-dependent DNA polymerase)	NA	NA	NA
new_gene146	119.825	109.735	123.963	152.916	60.3281	110.56	126.223	112.552	82.5302	19.1338	89.5102	109.894	89.0266	97.9821	71.6926	new_gene151	XP_012438850.1^PREDICTED: uncharacterized protein LOC105764699 isoform X1^90.05%	NA	NA	NA	COG2801|KOG0017^Inherit from KOG: Retrotransposon protein^L	PF14223.5^gag-polypeptide of LTR copia-type	NA	NA	NA
new_gene147	4407.48	4254.9	3929.64	2244.73	5357.16	3216.26	1710.73	2442.48	3689.41	12722	7095.4	5428.69	1786.07	6665.29	5461.8	new_gene152	XP_016666798.1^PREDICTED: uncharacterized protein LOC107887155^99.09%	NA	NA	NA	COG2801|KOG0017^Inherit from KOG: Retrotransposon protein^L	PF14223.5^gag-polypeptide of LTR copia-type	NA	NA	NA
new_gene148	89.0481	78.5646	141.343	175.959	61.443	122.508	111.807	96.9383	90.3885	34.3808	83.6395	132.087	89.9386	116.64	98.3874	new_gene153	XP_016731975.1^PREDICTED: putative disease resistance protein RGA1^100.0%	NA	NA	NA	COG4886|KOG4658^Disease resistance protein^T	PF05725.11^FNIP Repeat	NA	NA	NA
new_gene149	65.1189	194.627	153.676	61.7615	30.2037	52.4331	92.3199	38.5982	12.7565	32.7276	54.9952	80.4943	32.8471	43.8926	36.7268	new_gene154	KHG21727.1^Peroxisome biogenesis 5 -like protein^89.87%	Q9FMA3.1^RecName: Full=Peroxisome biogenesis protein 5; AltName: Full=Peroxin-5; Short=AtPEX5; AltName: Full=Peroxisomal targeting signal type 1 receptor; AltName: Full=Pex5p^80.7%	K13342|PEX5, PXR1|http://www.genome.jp/dbget-bin/www_bget?ko:K13342	GO:0005052^peroxisome matrix targeting signal-1 binding^molecular_function;GO:0016560^protein import into peroxisome matrix, docking^biological_process;GO:0006625^protein targeting to peroxisome^biological_process;GO:0009733^response to auxin^biological_process;GO:0005829^cytosol^cellular_component;GO:0005778^peroxisomal membrane^cellular_component	KOG1125^peroxisome biogenesis protein 5-like^U	PF05041.14^Pecanex protein (C-terminus)	NA	NA	NA
new_gene15	29.501	38.6982	18.7313	46.3628	15.1682	32.251	23.6898	24.1052	30.7514	17.8105	42.6486	35.3723	15.178	23.5723	29.7988	new_gene155	XP_016733510.1^PREDICTED: uncharacterized protein LOC107944194, partial^99.69%	P0CT34.1^RecName: Full=Transposon Tf2-1 polyprotein; AltName: Full=Retrotransposable element Tf2 155 kDa protein >P0CT35.1 RecName: Full=Transposon Tf2-2 polyprotein; AltName: Full=Retrotransposable element Tf2 155 kDa protein >P0CT37.1 RecName: Full=Transposon Tf2-4 polyprotein; AltName: Full=Retrotransposable element Tf2 155 kDa protein >P0CT40.1 RecName: Full=Transposon Tf2-9 polyprotein; AltN…	NA	GO:0004190^aspartic-type endopeptidase activity^molecular_function;GO:0003677^DNA binding^molecular_function;GO:0003887^DNA-directed DNA polymerase activity^molecular_function;GO:0004519^endonuclease activity^molecular_function;GO:0046872^metal ion binding^molecular_function;GO:0003723^RNA binding^molecular_function;GO:0003964^RNA-directed DNA polymerase activity^molecular_function;GO:0015074^DNA…	COG2801|KOG0017^Retrotransposon protein^L	PF00078.26^Reverse transcriptase (RNA-dependent DNA polymerase)	NA	NA	NA
new_gene150	239.304	220.914	282.514	232.796	90.1521	131.985	191.587	203.822	211.886	149.972	246.832	238.443	192.405	138.262	123.461	new_gene156	PPD97633.1^hypothetical protein GOBAR_DD05340^65.88%	Q9LNG5.1^RecName: Full=Serine/threonine-protein phosphatase 7 long form homolog; AltName: Full=Protein MAIN-LIKE 3^29.61%	NA	GO:0046872^metal ion binding^molecular_function;GO:0004721^phosphoprotein phosphatase activity^molecular_function;GO:0005634^nucleus^cellular_component	COG0639|KOG0376^serine threonineprotein phosphatase^T	PF10536.8^Plant mobile domain	NA	NA	NA
new_gene151	53.5543	83.0567	171.295	93.9645	45.0008	70.2879	82.1591	46.5396	49.6191	37.4868	55.7091	112.71	53.9087	64.1793	61.7151	new_gene157	XP_017629358.1^PREDICTED: peroxisome biogenesis protein 5-like isoform X1^87.5%	NA	K13342|PEX5, PXR1|http://www.genome.jp/dbget-bin/www_bget?ko:K13342	NA	KOG1125^peroxisome biogenesis protein 5-like^U	PF07566.11^Domain of Unknown Function (DUF1543)	NA	NA	NA
new_gene152	53.0132	40.0931	36.1023	37.1299	35.1415	49.6629	39.4163	60.513	32.5047	12.098	51.0259	114.28	42.2219	25.3343	48.2012	new_gene158	XP_016740977.1^PREDICTED: zinc finger BED domain-containing protein RICESLEEPER 2-like^98.22%	P08770.2^RecName: Full=Putative AC transposase; AltName: Full=ORFA^32.74%	NA	GO:0003677^DNA binding^molecular_function;GO:0046983^protein dimerization activity^molecular_function;GO:0006310^DNA recombination^biological_process;GO:0032196^transposition^biological_process;GO:0005634^nucleus^cellular_component	KOG1121^transposon protein^L	PF14372.5^Domain of unknown function (DUF4413)	NA	NA	NA
new_gene153	36.6227	60.0985	39.9672	39.2705	21.3156	44.7574	51.0678	35.9608	30.2663	39.342	54.5854	67.6706	29.9225	37.1183	33.0895	new_gene159	NA	NA	NA	NA	NA	NA	NA	SignalP-TM	NA
new_gene154	101.359	143.228	140.633	93.0009	59.5	53.6329	80.6938	88.3318	88.8367	113.325	91.494	113.412	109.658	112.037	87.3918	new_gene16	CDN96898.1^putative Ty-1 copia retrotransposon^76.23%	P10978.1^RecName: Full=Retrovirus-related Pol polyprotein from transposon TNT 1-94; Includes: RecName: Full=Protease; Includes: RecName: Full=Reverse transcriptase; Includes: RecName: Full=Endonuclease^42.74%	NA	GO:0004190^aspartic-type endopeptidase activity^molecular_function;GO:0004519^endonuclease activity^molecular_function;GO:0003676^nucleic acid binding^molecular_function;GO:0003964^RNA-directed DNA polymerase activity^molecular_function;GO:0008270^zinc ion binding^molecular_function;GO:0015074^DNA integration^biological_process;GO:0000943^retrotransposon nucleocapsid^cellular_component	NA	PF13976.5^GAG-pre-integrase domain	NA	NA	NA
new_gene155	27.7437	31.292	33.6547	54.9628	21.9322	34.168	23.5794	15.6261	22.4849	24.2229	17.6377	43.1808	39.2469	51.2279	41.9867	new_gene160	XP_016745220.1^PREDICTED: mitotic-spindle organizing protein 1B-like isoform X1^100.0%	Q9M0N8.1^RecName: Full=Mitotic-spindle organizing protein 1B; AltName: Full=GCP3-interacting protein 1; Short=AtGIP1; AltName: Full=Mitotic-spindle organizing protein associated with a ring of gamma-tubulin 1B; Short=AtGIP1B^73.91%	K18633|MZT1, GIP1, GIP2|http://www.genome.jp/dbget-bin/www_bget?ko:K18633	GO:0042393^histone binding^molecular_function;GO:0034080^CENP-A containing nucleosome assembly^biological_process;GO:0034508^centromere complex assembly^biological_process;GO:0033566^gamma-tubulin complex localization^biological_process;GO:0000226^microtubule cytoskeleton organization^biological_process;GO:0051415^microtubule nucleation by interphase microtubule organizing center^biological_proce…	NA	PF12554.7^Mitotic-spindle organizing gamma-tubulin ring associated	NA	NA	NA
new_gene156	58.0362	43.89	68.3224	68.4981	43.1336	71.7248	67.0704	48.1804	59.9351	20.9124	128.833	38.119	51.8558	22.297	28.747	new_gene161	XP_012453971.1^PREDICTED: anaphase-promoting complex subunit 1 isoform X1^95.58%	Q9FFF9.1^RecName: Full=Anaphase-promoting complex subunit 1; AltName: Full=Cyclosome subunit 1; AltName: Full=Protein EMBRYO DEFECTIVE 2771^72.63%	K03348|APC1|http://www.genome.jp/dbget-bin/www_bget?ko:K03348	GO:0031145^anaphase-promoting complex-dependent catabolic process^biological_process;GO:0010252^auxin homeostasis^biological_process;GO:0051301^cell division^biological_process;GO:0009793^embryo development ending in seed dormancy^biological_process;GO:0009553^embryo sac development^biological_process;GO:0007091^metaphase/anaphase transition of mitotic cell cycle^biological_process;GO:0048481^pla…	KOG1858^Anaphase-promoting complex subunit^D	PF01851.21^Proteasome/cyclosome repeat	NA	NA	NA
new_gene157	95.2854	144.094	112.317	75.0314	16.3834	53.8972	112.707	58.2704	78.8834	62.7369	27.6353	87.8154	68.1521	83.365	59.9374	new_gene162	PPD78568.1^hypothetical protein GOBAR_DD24486^87.31%	NA	NA	NA	KOG1075^Inherit from KOG: Retrotransposon protein^S	PF14111.5^Domain of unknown function (DUF4283)	NA	NA	NA
new_gene158	175.429	47.1476	149.81	121.966	72.8483	124.236	85.1609	127.358	126.196	99.919	140.532	121.058	117.842	143.386	98.4298	new_gene164	KHG11406.1^Protein argonaute 4 -like protein^44.71%	NA	K11593|ELF2C, AGO|http://www.genome.jp/dbget-bin/www_bget?ko:K11593	NA	NA	NA	NA	SignalP-TM	o22-44i
new_gene159	158.874	203.798	186.681	230.44	174.11	66.5338	285.839	314.698	374.087	229.564	125.177	225.497	188.87	195.292	151.83	new_gene166	XP_012442490.1^PREDICTED: uncharacterized protein LOC105767485^94.92%	NA	NA	NA	KOG4585^Inherit from KOG: transposon protein^L	PF13359.5^DDE superfamily endonuclease	NA	NA	NA
new_gene16	28.819	19.8862	39.7818	15.1217	20.0091	12.2961	58.1174	19.1149	42.0595	0	51.2807	42.8537	17.504	23.6916	27.329	new_gene167	XP_016681637.1^PREDICTED: uncharacterized protein LOC107900526^96.67%	NA	NA	NA	COG2801|KOG0017^Retrotransposon protein^C	PF14223.5^gag-polypeptide of LTR copia-type	NA	NA	NA
new_gene160	145.213	128.768	105.693	241.713	148.777	120.224	116.461	149.56	91.5379	60.859	138.511	331.485	149.553	145.33	105.769	new_gene168	KJB79399.1^hypothetical protein B456_013G047400^100.0%	Q9C6D2.1^RecName: Full=Methylthioribose kinase; Short=AtMTK; Short=MTR kinase^61.97%	K00899|mtnK|http://www.genome.jp/dbget-bin/www_bget?ko:K00899	GO:0005524^ATP binding^molecular_function;GO:0042802^identical protein binding^molecular_function;GO:0046522^S-methyl-5-thioribose kinase activity^molecular_function;GO:0071369^cellular response to ethylene stimulus^biological_process;GO:0071281^cellular response to iron ion^biological_process;GO:0071732^cellular response to nitric oxide^biological_process;GO:0019509^L-methionine salvage from met…	COG4857^Aminoglycoside/hydroxyurea antibiotic resistance kinase^H	NA	NA	NA	NA
new_gene161	91.8245	147.783	105.898	172.626	93.813	117.366	144.044	134.803	161.306	60.8727	157.007	178.858	126.093	104.923	120.933	new_gene169	CDP17739.1^unnamed protein product^68.54%	Q94HW2.1^RecName: Full=Retrovirus-related Pol polyprotein from transposon RE1; AltName: Full=Retro element 1; Short=AtRE1; Includes: RecName: Full=Protease RE1; Includes: RecName: Full=Reverse transcriptase RE1; Includes: RecName: Full=Endonuclease RE1^29.58%	K01191|E3.2.1.24|http://www.genome.jp/dbget-bin/www_bget?ko:K01191	GO:0004190^aspartic-type endopeptidase activity^molecular_function;GO:0004519^endonuclease activity^molecular_function;GO:0046872^metal ion binding^molecular_function;GO:0003676^nucleic acid binding^molecular_function;GO:0003964^RNA-directed DNA polymerase activity^molecular_function;GO:0015074^DNA integration^biological_process;GO:0006310^DNA recombination^biological_process;GO:0000943^retrotran…	NA	NA	NA	NA	NA
new_gene162	82.5215	56.6311	97.0768	107.846	20.1813	56.8853	63.8674	66.2951	38.9449	51.0181	107.167	108.438	33.6322	41.7359	20.4494	new_gene17	KHG28534.1^Histone-lysine N-methyltransferase, H3 lysine-9 specific SUVH3 -like protein^99.21%	Q9FF80.1^RecName: Full=Histone-lysine N-methyltransferase, H3 lysine-9 specific SUVH1; AltName: Full=Histone H3-K9 methyltransferase 1; Short=H3-K9-HMTase 1; AltName: Full=Protein SET DOMAIN GROUP 32; AltName: Full=Suppressor of variegation 3-9 homolog protein 1; Short=Su(var)3-9 homolog protein 1^63.83%	K11420|EHMT|http://www.genome.jp/dbget-bin/www_bget?ko:K11420	GO:0018024^histone-lysine N-methyltransferase activity^molecular_function;GO:0008270^zinc ion binding^molecular_function;GO:0040029^regulation of gene expression, epigenetic^biological_process;GO:0000775^chromosome, centromeric region^cellular_component;GO:0005634^nucleus^cellular_component	COG2940|COG3440|KOG1082^histone-lysine N-methyltransferase, H3 lysine-9 specific^B	NA	NA	NA	NA
new_gene163	206.261	214.788	195.324	299.574	237.754	294.528	124.183	100.165	127.993	274.73	184.479	201.571	235.116	175.865	187.901	new_gene170	XP_017621173.1^PREDICTED: zinc finger BED domain-containing protein RICESLEEPER 3-like^80.7%	P08770.2^RecName: Full=Putative AC transposase; AltName: Full=ORFA^32.4%	NA	GO:0003677^DNA binding^molecular_function;GO:0046983^protein dimerization activity^molecular_function;GO:0006310^DNA recombination^biological_process;GO:0032196^transposition^biological_process;GO:0005634^nucleus^cellular_component	KOG1121^transposon protein^L	PF14372.5^Domain of unknown function (DUF4413)	NA	NA	NA
new_gene164	95.144	79.3873	97.9495	42.4273	54.7402	46.8323	83.1464	57.1651	38.0126	67.6036	46.5106	46.1805	24.925	46.3648	66.023	new_gene171	XP_016699964.1^PREDICTED: zinc finger BED domain-containing protein RICESLEEPER 3-like^96.63%	NA	NA	NA	NA	PF02892.14^BED zinc finger	NA	NA	NA
new_gene165	608.804	666.359	712.593	710.838	403.526	583.445	724.368	590.335	569.182	203.823	434.889	662.305	406.769	27.2318	372.241	new_gene172	NA	NA	NA	NA	NA	NA	NA	SignalP-TM	o4-21i34-56o
new_gene166	0	56.1458	8.73024	7.56614	13.3792	19.0242	0	0	7.14881	6.3074	0	25.6273	13.1692	0.695273	4.13044	new_gene173	PPS04408.1^hypothetical protein GOBAR_AA16257^70.92%	NA	NA	NA	NA	PF03078.14^ATHILA ORF-1 family	NA	NA	NA
new_gene167	94.5979	70.3009	69.1533	97.102	75.2109	89.1183	100.868	54.5527	62.2496	22.6263	60.3975	123.59	58.0175	63.1976	78.296	new_gene175	XP_012491549.1^PREDICTED: zinc finger BED domain-containing protein RICESLEEPER 2-like isoform X1^96.18%	P03010.1^RecName: Full=Putative AC9 transposase^46.6%	NA	GO:0003677^DNA binding^molecular_function;GO:0046983^protein dimerization activity^molecular_function;GO:0006310^DNA recombination^biological_process;GO:0032196^transposition^biological_process;GO:0005634^nucleus^cellular_component	KOG1121^transposon protein^L	PF05699.13^hAT family C-terminal dimerisation region	NA	NA	NA
new_gene168	129.441	75.7686	271.93	87.3442	27.3665	65.6326	200.217	301.029	331.586	90.5353	140.507	82.8293	6.17572	53.2024	28.0065	new_gene176	PPD88724.1^hypothetical protein GOBAR_DD14341^48.82%	NA	NA	NA	NA	NA	NA	NA	NA
new_gene169	345.262	645.776	400.973	415.868	314.796	204.092	509.327	468.803	506.959	724.421	844.502	963.149	254.549	503.786	376.589	new_gene177	XP_016684119.1^PREDICTED: uncharacterized protein LOC107902450^64.02%	Q94HW2.1^RecName: Full=Retrovirus-related Pol polyprotein from transposon RE1; AltName: Full=Retro element 1; Short=AtRE1; Includes: RecName: Full=Protease RE1; Includes: RecName: Full=Reverse transcriptase RE1; Includes: RecName: Full=Endonuclease RE1^32.48%	NA	GO:0004190^aspartic-type endopeptidase activity^molecular_function;GO:0004519^endonuclease activity^molecular_function;GO:0046872^metal ion binding^molecular_function;GO:0003676^nucleic acid binding^molecular_function;GO:0003964^RNA-directed DNA polymerase activity^molecular_function;GO:0015074^DNA integration^biological_process;GO:0006310^DNA recombination^biological_process;GO:0000943^retrotran…	NA	PF07727.13^Reverse transcriptase (RNA-dependent DNA polymerase)	NA	NA	NA
new_gene17	620.664	603.591	595.441	580.148	386.636	659.769	506.99	510.357	372.655	278.999	534.008	795.419	424.781	471.552	502.141	new_gene178	XP_016725055.1^PREDICTED: uncharacterized protein LOC107936798^80.18%	Q9ZT94.1^RecName: Full=Retrovirus-related Pol polyprotein from transposon RE2; AltName: Full=Retro element 2; Short=AtRE2; Includes: RecName: Full=Protease RE2; Includes: RecName: Full=Reverse transcriptase RE2; Includes: RecName: Full=Endonuclease RE2^30.63%	NA	GO:0004190^aspartic-type endopeptidase activity^molecular_function;GO:0004519^endonuclease activity^molecular_function;GO:0046872^metal ion binding^molecular_function;GO:0003676^nucleic acid binding^molecular_function;GO:0003964^RNA-directed DNA polymerase activity^molecular_function;GO:0015074^DNA integration^biological_process;GO:0006310^DNA recombination^biological_process;GO:0000943^retrotran…	COG2801|KOG0017^Retrotransposon protein^C	PF07727.13^Reverse transcriptase (RNA-dependent DNA polymerase)	NA	NA	NA
new_gene170	82.859	63.5382	58.8949	80.9608	48.8817	57.6814	72.3496	78.3076	54.4262	20.2585	48.6754	57.117	45.704	47.1316	29.3778	new_gene18	XP_012484039.1^PREDICTED: putative nuclease HARBI1 isoform X1^94.24%	Q5U538.1^RecName: Full=Putative nuclease HARBI1; AltName: Full=Harbinger transposase-derived nuclease^24.4%	NA	GO:0046872^metal ion binding^molecular_function;GO:0004518^nuclease activity^molecular_function;GO:0005737^cytoplasm^cellular_component;GO:0005634^nucleus^cellular_component	KOG4585^Retrotransposon protein^L	PF13359.5^DDE superfamily endonuclease	NA	SignalP-TM	NA
new_gene171	75.0618	44.4264	109.788	45.1025	56.3374	32.0416	39.0127	56.9868	51.6965	16.2102	31.4781	54.027	119.221	44.5959	76.0709	new_gene180	NA	NA	NA	NA	NA	PF10351.8^Golgi-body localisation protein domain	NA	NA	NA
new_gene172	42.4816	17.2108	98.9343	76.9506	40.4343	47.6784	43.8468	48.196	28.653	55.4989	55.6048	63.733	82.7715	17.7241	34.7125	new_gene181	KHG17225.1^hypothetical protein F383_20872^87.1%	NA	NA	NA	NA	NA	NA	SignalP-TM	i46-65o97-119i
new_gene173	168.075	126.519	177.706	176.885	174.766	179.58	78.7556	87.203	114.528	143.433	171.21	160.629	362.642	297.862	399.628	new_gene182	XP_016752185.1^PREDICTED: zinc finger BED domain-containing protein RICESLEEPER 2-like^69.86%	NA	K14512|MPK6|http://www.genome.jp/dbget-bin/www_bget?ko:K14512	NA	NA	NA	NA	NA	NA
new_gene174	285.272	222.331	382.038	193.232	98.5767	137.435	335.392	317.016	226.599	109.656	133.706	217.281	150.566	179.787	172.136	new_gene183	XP_015158940.1^PREDICTED: uncharacterized protein LOC107058117^46.99%	P10978.1^RecName: Full=Retrovirus-related Pol polyprotein from transposon TNT 1-94; Includes: RecName: Full=Protease; Includes: RecName: Full=Reverse transcriptase; Includes: RecName: Full=Endonuclease^34.84%	NA	GO:0004190^aspartic-type endopeptidase activity^molecular_function;GO:0004519^endonuclease activity^molecular_function;GO:0003676^nucleic acid binding^molecular_function;GO:0003964^RNA-directed DNA polymerase activity^molecular_function;GO:0008270^zinc ion binding^molecular_function;GO:0015074^DNA integration^biological_process;GO:0000943^retrotransposon nucleocapsid^cellular_component	COG2801|KOG0017^Integrase core domain^L	PF00665.25^Integrase core domain	NA	NA	NA
new_gene175	63.5525	116.411	77.4474	86.7429	44.0486	73.2073	69.4756	90.4728	66.6729	23.7223	52.2911	82.9659	58.0123	43.7702	36.0645	new_gene184	XP_012461972.1^PREDICTED: uncharacterized protein LOC105782015^78.79%	NA	NA	NA	NA	NA	NA	NA	NA
new_gene176	2.79441	9.42369	13.0588	13.2338	33.9548	21.5063	0	8.44199	0.704888	22.4001	16.2048	5.75466	52.5404	36.2289	42.898	new_gene185	NA	NA	NA	NA	NA	NA	NA	NA	i56-78o
new_gene177	109.3	62.4361	120.367	66.8629	60.1961	109.96	131.413	88.2885	149.342	42.4902	111.781	101.796	53.054	75.2725	38.193	new_gene186	XP_012456146.1^PREDICTED: histone-lysine N-methyltransferase, H3 lysine-79 specific-like isoform X2^100.0%	NA	NA	NA	NA	NA	NA	NA	NA
new_gene178	11.0407	15.0423	21.3725	15.7636	10.2733	18.9112	8.38679	12.3912	5.22983	22.3453	18.942	5.10345	9.22726	0	9.55726	new_gene188	KJB09685.1^hypothetical protein B456_001G157700^92.37%	NA	NA	NA	NA	NA	NA	NA	NA
new_gene179	97.045	155.818	91.8962	34.2255	51.6938	53.3547	54.4266	25.9781	50.5368	9.86017	99.348	134.437	81.0743	75.9528	43.2356	new_gene189	PPD94182.1^hypothetical protein GOBAR_DD08802^86.83%	NA	NA	NA	NA	PF17216.2^Rrp44-like cold shock domain	NA	NA	NA
new_gene18	2.58582	18.8426	4.22427	11.9164	31.0618	12.2188	0	7.87642	6.18086	14.5674	15.095	19.0565	75.7593	14.4667	14.9885	new_gene19	XP_012477637.1^PREDICTED: uncharacterized protein LOC105793258^85.99%	NA	NA	NA	NA	PF10551.8^MULE transposase domain	NA	NA	NA
new_gene180	730.802	2051.97	2119.94	3324.53	640.677	304.983	545.021	605.776	816.437	1277.11	579.434	463.596	2068.72	5901.93	1757.13	new_gene190	NA	NA	NA	NA	NA	NA	NA	SignalP-TM	NA
new_gene181	915.196	1104.5	1132.35	502.256	634.172	509.669	1834.48	2021	1551.43	944.406	1108.79	1049.14	1046.63	589.653	776.69	new_gene191	XP_019250920.1^PREDICTED: uncharacterized protein LOC109229825^52.1%	Q94HW2.1^RecName: Full=Retrovirus-related Pol polyprotein from transposon RE1; AltName: Full=Retro element 1; Short=AtRE1; Includes: RecName: Full=Protease RE1; Includes: RecName: Full=Reverse transcriptase RE1; Includes: RecName: Full=Endonuclease RE1^34.02%	NA	GO:0004190^aspartic-type endopeptidase activity^molecular_function;GO:0004519^endonuclease activity^molecular_function;GO:0046872^metal ion binding^molecular_function;GO:0003676^nucleic acid binding^molecular_function;GO:0003964^RNA-directed DNA polymerase activity^molecular_function;GO:0015074^DNA integration^biological_process;GO:0006310^DNA recombination^biological_process;GO:0000943^retrotran…	COG2801|KOG0017^Integrase core domain^L	NA	NA	NA	NA
new_gene182	39.9424	98.1492	83.9462	82.2275	44.7208	41.06	115.707	60.4884	53.333	16.2393	58.0181	46.6373	63.7503	41.3868	50.614	new_gene193	XP_012491075.1^PREDICTED: uncharacterized protein LOC105803429^56.34%	Q94HW2.1^RecName: Full=Retrovirus-related Pol polyprotein from transposon RE1; AltName: Full=Retro element 1; Short=AtRE1; Includes: RecName: Full=Protease RE1; Includes: RecName: Full=Reverse transcriptase RE1; Includes: RecName: Full=Endonuclease RE1^42.19%	NA	GO:0004190^aspartic-type endopeptidase activity^molecular_function;GO:0004519^endonuclease activity^molecular_function;GO:0046872^metal ion binding^molecular_function;GO:0003676^nucleic acid binding^molecular_function;GO:0003964^RNA-directed DNA polymerase activity^molecular_function;GO:0015074^DNA integration^biological_process;GO:0006310^DNA recombination^biological_process;GO:0000943^retrotran…	KOG0017^Reverse transcriptase (RNA-dependent DNA polymerase)^S	PF07727.13^Reverse transcriptase (RNA-dependent DNA polymerase)	NA	NA	NA
new_gene183	79.6874	73.5055	28.517	60.172	32.0838	65.1498	42.6444	47.6833	37.8358	32.3238	68.9465	110.222	38.7649	35.8144	47.0594	new_gene194	NA	NA	NA	NA	NA	NA	NA	SignalP-TM	NA
new_gene184	18.3003	8.94237	15.5262	6.07936	7.56023	7.73206	4.28345	61.4689	17.8211	0	27.4018	19.4647	77.0027	26.2914	76.3967	new_gene195	PPS02230.1^hypothetical protein GOBAR_AA18423^75.47%	NA	NA	NA	NA	NA	NA	NA	NA
new_gene185	92.6828	131.211	122.083	60.9933	37.7709	64.0345	95.9764	186.862	119.541	17.0673	39.448	18.0792	21.1559	25.0986	50.2148	new_gene196	XP_016704294.1^PREDICTED: uncharacterized protein LOC107919327^88.69%	NA	NA	NA	COG2801|KOG0017^Retrotransposon protein^C	PF03732.16^Retrotransposon gag protein	NA	NA	NA
new_gene186	353.702	348.129	371.917	397.19	286.541	348.774	292.942	279.099	307.999	167.702	1.65193	431.493	226.309	311.271	376.013	new_gene197	XP_016706908.1^PREDICTED: uncharacterized protein LOC107921587^64.99%	NA	NA	NA	KOG1075^Inherit from KOG: Retrotransposon protein^S	PF03372.22^Endonuclease/Exonuclease/phosphatase family	NA	NA	NA
new_gene187	143.031	164.613	139.665	189.179	98.2194	121.411	152.894	178.03	123.213	47.3432	146.149	160.596	123.431	116.353	144.508	new_gene198	KJB47911.1^hypothetical protein B456_008G057700^83.33%	NA	NA	NA	NA	PF06196.11^Protein of unknown function (DUF997)	NA	NA	NA
new_gene188	148.928	262.668	119.111	220.879	85.8455	202.192	190.015	178.155	157.984	137.022	116.987	150.546	116.542	149.511	76.6878	new_gene199	XP_016737462.1^PREDICTED: uncharacterized protein LOC107947334^100.0%	NA	NA	NA	KOG1075^Retrotransposon protein^S	PF13456.5^Reverse transcriptase-like	NA	NA	NA
new_gene189	13.2257	8.79541	10.4276	39.7296	17.2734	2.8403	5.93403	13.8357	1.49551	15.7104	23.6195	36.7502	19.6514	17.2163	16.8327	new_gene2	XP_016734724.1^PREDICTED: uncharacterized protein LOC107945282^100.0%	NA	NA	NA	NA	PF01535.19^PPR repeat	NA	NA	NA
new_gene19	2.57449	2.49198	5.57495	0	0	0	2.77856	3.64641	3.01382	4.45	5.71058	0	51.9997	6.2847	52.5762	new_gene20	XP_017629171.1^PREDICTED: uncharacterized protein LOC108472176^65.77%	NA	NA	NA	NA	NA	NA	NA	NA
new_gene190	62.7	131.25	61.4215	136.808	48.4581	106.479	37.7714	50.9175	44.4528	58.1954	86.8334	139.051	37.6406	46.9268	48.9556	new_gene200	XP_017632672.1^PREDICTED: uncharacterized mitochondrial protein AtMg00810-like^72.16%	Q94HW2.1^RecName: Full=Retrovirus-related Pol polyprotein from transposon RE1; AltName: Full=Retro element 1; Short=AtRE1; Includes: RecName: Full=Protease RE1; Includes: RecName: Full=Reverse transcriptase RE1; Includes: RecName: Full=Endonuclease RE1^45.39%	NA	GO:0004190^aspartic-type endopeptidase activity^molecular_function;GO:0004519^endonuclease activity^molecular_function;GO:0046872^metal ion binding^molecular_function;GO:0003676^nucleic acid binding^molecular_function;GO:0003964^RNA-directed DNA polymerase activity^molecular_function;GO:0015074^DNA integration^biological_process;GO:0006310^DNA recombination^biological_process;GO:0000943^retrotran…	KOG0017^Reverse transcriptase (RNA-dependent DNA polymerase)^S	PF07727.13^Reverse transcriptase (RNA-dependent DNA polymerase)	NA	NA	NA
new_gene191	42.3711	43.5898	46.269	52.0318	50.516	53.178	43.5051	57.754	44.072	29.3993	79.6422	107.68	48.6333	44.8873	48.1403	new_gene201	KJB11960.1^hypothetical protein B456_002G189800^65.63%	NA	NA	NA	NA	NA	NA	NA	NA
new_gene192	128.952	56.147	30.263	66.5007	659.429	71.7983	7.29402	7.85208	16.8607	122.876	71.8681	71.8222	1034.22	275.948	221.458	new_gene202	XP_016747495.1^PREDICTED: uncharacterized mitochondrial protein AtMg00810-like^100.0%	Q9ZT94.1^RecName: Full=Retrovirus-related Pol polyprotein from transposon RE2; AltName: Full=Retro element 2; Short=AtRE2; Includes: RecName: Full=Protease RE2; Includes: RecName: Full=Reverse transcriptase RE2; Includes: RecName: Full=Endonuclease RE2^45.32%	NA	GO:0004190^aspartic-type endopeptidase activity^molecular_function;GO:0004519^endonuclease activity^molecular_function;GO:0046872^metal ion binding^molecular_function;GO:0003676^nucleic acid binding^molecular_function;GO:0003964^RNA-directed DNA polymerase activity^molecular_function;GO:0015074^DNA integration^biological_process;GO:0006310^DNA recombination^biological_process;GO:0000943^retrotran…	COG2801|KOG0017^Retrotransposon protein^C	NA	NA	NA	NA
new_gene193	22.6163	98.3262	28.4938	34.2639	26.9471	38.5203	31.0049	28.552	37.1919	25.8475	57.5612	154.922	14.7256	17.6464	24.4321	new_gene203	XP_017640000.1^PREDICTED: uncharacterized protein LOC108481369^77.66%	NA	NA	NA	NA	PF03732.16^Retrotransposon gag protein	NA	NA	NA
new_gene194	102.477	133.155	138.063	99.2505	66.6838	99.5697	71.7944	61.4594	82.6287	120.884	132.683	199.657	81.8579	55.9997	47.9593	new_gene204	XP_016678873.1^PREDICTED: uncharacterized protein LOC107897810 isoform X2^100.0%	Q94HW2.1^RecName: Full=Retrovirus-related Pol polyprotein from transposon RE1; AltName: Full=Retro element 1; Short=AtRE1; Includes: RecName: Full=Protease RE1; Includes: RecName: Full=Reverse transcriptase RE1; Includes: RecName: Full=Endonuclease RE1^26.79%	NA	GO:0004190^aspartic-type endopeptidase activity^molecular_function;GO:0004519^endonuclease activity^molecular_function;GO:0046872^metal ion binding^molecular_function;GO:0003676^nucleic acid binding^molecular_function;GO:0003964^RNA-directed DNA polymerase activity^molecular_function;GO:0015074^DNA integration^biological_process;GO:0006310^DNA recombination^biological_process;GO:0000943^retrotran…	NA	PF14223.5^gag-polypeptide of LTR copia-type	NA	NA	NA
new_gene195	51.0223	121.28	77.7121	50.105	16.6565	33.4095	82.7264	95.5013	48.9301	39.73	61.2971	39.0386	127.694	47.6498	84.515	new_gene205	KJB14570.1^hypothetical protein B456_002G131800^98.4%	Q9SRR7.1^RecName: Full=Calmodulin-like protein 3^33.33%	NA	GO:0005509^calcium ion binding^molecular_function;GO:0005777^peroxisome^cellular_component	NA	PF00036.31^EF hand	NA	SignalP-TM	i13-35o
new_gene196	94.0154	41.7243	82.4583	55.6734	73.0409	56.6402	123.717	69.3365	108.148	86.3862	62.4047	85.7884	25.2467	106.065	57.8258	new_gene206	XP_016747226.1^PREDICTED: uncharacterized protein LOC107955965^54.55%	NA	NA	NA	NA	PF13976.5^GAG-pre-integrase domain	NA	NA	NA
new_gene197	156.877	148.523	181.547	196.616	218.06	149.725	221.038	298.52	201.998	101.543	237.254	281.772	307.928	146.132	238.631	new_gene207	AAS73002.1^proline-rich protein^100.0%	NA	NA	NA	NA	NA	NA	NA	NA
new_gene198	2356.73	2888.22	2913.47	4514	3273.57	21378.8	2104.53	2051.41	32752.4	15670.8	4268.48	23955	3889.09	5041.54	5336.25	new_gene208	XP_016728167.1^PREDICTED: uncharacterized mitochondrial protein AtMg00810-like^100.0%	Q9ZT94.1^RecName: Full=Retrovirus-related Pol polyprotein from transposon RE2; AltName: Full=Retro element 2; Short=AtRE2; Includes: RecName: Full=Protease RE2; Includes: RecName: Full=Reverse transcriptase RE2; Includes: RecName: Full=Endonuclease RE2^47.44%	NA	GO:0004190^aspartic-type endopeptidase activity^molecular_function;GO:0004519^endonuclease activity^molecular_function;GO:0046872^metal ion binding^molecular_function;GO:0003676^nucleic acid binding^molecular_function;GO:0003964^RNA-directed DNA polymerase activity^molecular_function;GO:0015074^DNA integration^biological_process;GO:0006310^DNA recombination^biological_process;GO:0000943^retrotran…	COG2801|KOG0017^Retrotransposon protein^C	NA	NA	NA	NA
new_gene199	600.132	812.691	656.354	694.477	304.912	649.602	512.706	433.046	492.632	421.341	536.006	687.604	371.057	400.352	382.587	new_gene209	XP_016672587.1^PREDICTED: 3-oxo-Delta(4,5)-steroid 5-beta-reductase-like^97.79%	A0A1C9CX66.1^RecName: Full=Iridoid synthase CYC2; AltName: Full=Cyclase 2^47.1%	NA	GO:0016627^oxidoreductase activity, acting on the CH-CH group of donors^molecular_function;GO:0043693^monoterpene biosynthetic process^biological_process	NA	NA	NA	NA	NA
new_gene2	105.631	102.719	120.335	143.859	116.16	165.837	141.518	143.1	135.979	119.695	221.95	214.815	144.642	90.7633	170.701	new_gene21	AIC77183.1^polyprotein^66.89%	NA	NA	NA	KOG0017^Retrotransposon protein^S	PF13976.5^GAG-pre-integrase domain	NA	NA	NA
new_gene20	142.849	96.8236	118.288	184.646	124.877	152.756	135.477	96.802	128.935	29.0615	160.576	198.923	33.8255	57.9781	60.4184	new_gene210	XP_017617552.1^PREDICTED: proline-rich protein HaeIII subfamily 1-like^61.8%	NA	NA	NA	NA	NA	NA	NA	NA
new_gene200	50.2111	76.1498	57.9219	85.5982	44.7564	44.1522	57.8826	55.0521	46.4675	39.7647	74.5032	82.5933	40.8782	60.671	48.7764	new_gene211	XP_012437432.1^PREDICTED: uncharacterized protein LOC105763674^84.21%	NA	NA	NA	COG2801|KOG0017^Retrotransposon protein^C	NA	NA	NA	NA
new_gene201	28.1756	26.8624	23.8855	85.2266	16.4141	18.3441	18.4993	20.7272	24.615	8.76865	39.9084	52.9602	47.2959	16.5166	19.8684	new_gene212	PPD86815.1^hypothetical protein GOBAR_DD16265^95.06%	NA	NA	NA	NA	PF04931.12^DNA polymerase phi	NA	NA	NA
new_gene202	88.5363	141.241	169.816	119.731	149.974	90.6888	228.236	107.221	101.493	61.784	105.025	119.637	211.086	125.388	161.258	new_gene213	NA	NA	NA	NA	NA	NA	NA	SignalP-TM	i2-24o34-56i63-82o86-108i115-137o
new_gene203	10.4662	8.10026	11.7095	22.9681	39.3468	20.0658	0	1.86397	0	39.8645	23.3536	18.0177	113.55	47.9782	60.4571	new_gene215	XP_012487765.1^PREDICTED: zinc finger BED domain-containing protein RICESLEEPER 2-like^92.86%	P03010.1^RecName: Full=Putative AC9 transposase^30.95%	NA	GO:0003677^DNA binding^molecular_function;GO:0046983^protein dimerization activity^molecular_function;GO:0006310^DNA recombination^biological_process;GO:0032196^transposition^biological_process;GO:0005634^nucleus^cellular_component	KOG1121^Inherit from KOG: transposon protein^L	PF02892.14^BED zinc finger	NA	NA	NA
new_gene204	84.2702	304.735	55.1123	50.7473	42.4789	75.4062	52.4781	20.7259	59.7858	18.8764	238.075	730.166	14.9433	44.9633	31.8892	new_gene216	XP_017622423.1^PREDICTED: gamma-glutamyltranspeptidase 1-like isoform X1^99.53%	Q8VYW6.1^RecName: Full=Glutathione hydrolase 1; AltName: Full=Gamma-glutamyltransferase 1; AltName: Full=Gamma-glutamyltranspeptidase 1; Flags: Precursor^66.67%	K18592|GGT1_5|http://www.genome.jp/dbget-bin/www_bget?ko:K18592	GO:0016756^glutathione gamma-glutamylcysteinyltransferase activity^molecular_function;GO:0036374^glutathione hydrolase activity^molecular_function;GO:0102953^hypoglycin A gamma-glutamyl transpeptidase activity^molecular_function;GO:0103068^leukotriene C4 gamma-glutamyl transferase activity^molecular_function;GO:0000048^peptidyltransferase activity^molecular_function;GO:0006520^cellular amino acid…	COG0405|KOG2410^gamma-glutamyltranspeptidase^E	PF01019.20^Gamma-glutamyltranspeptidase	NA	NA	NA
new_gene205	167.15	172.92	146.881	146.533	63.1444	138.791	123.347	91.4056	56.4454	69.2279	60.8233	63.6253	62.3115	63.3061	46.7627	new_gene217	XP_017644199.1^PREDICTED: uncharacterized protein LOC108484814^42.79%	NA	NA	NA	COG2801|KOG0017^Retrotransposon protein^L	NA	NA	NA	NA
new_gene206	96.631	94.4385	278.696	203.404	144.845	117.23	175.571	140.057	130.174	154.627	139.65	200.15	127.181	134.735	140.079	new_gene218	XP_017628570.1^PREDICTED: uncharacterized protein LOC108471466^92.78%	P04323.1^RecName: Full=Retrovirus-related Pol polyprotein from transposon 17.6; Includes: RecName: Full=Protease; Includes: RecName: Full=Reverse transcriptase; Includes: RecName: Full=Endonuclease^40.45%	NA	GO:0004190^aspartic-type endopeptidase activity^molecular_function;GO:0004519^endonuclease activity^molecular_function;GO:0003676^nucleic acid binding^molecular_function;GO:0003964^RNA-directed DNA polymerase activity^molecular_function;GO:0015074^DNA integration^biological_process	COG2801|KOG0017^Retrotransposon protein^L	PF00078.26^Reverse transcriptase (RNA-dependent DNA polymerase)	NA	NA	NA
new_gene207	60995.2	57856.9	51072.6	34833.4	65308.4	51832.5	39455.1	46838.1	46642.2	82803.7	52782.2	43702.6	28383.1	56143.4	36597.7	new_gene219	NA	NA	NA	NA	NA	PF15364.5^PAXIP1-associated-protein-1 C term PTIP binding protein	GH5_30	NA	NA
new_gene208	119.068	116.919	163.832	123.139	68.6067	122.746	152.728	134.038	101.719	94.7502	123.39	183.076	75.1475	126.545	110.139	new_gene22	XP_017618098.1^PREDICTED: uncharacterized protein LOC108462689^95.56%	NA	NA	NA	NA	NA	NA	NA	NA
new_gene209	3871	4357.65	3828.22	3959.18	2366.4	3754.49	3950.71	3319.86	4182.35	3087.54	3951.75	5547.03	1843.31	4384.79	2829.98	new_gene220	KJB16649.1^hypothetical protein B456_002G241900^46.91%	NA	NA	NA	NA	NA	NA	NA	NA
new_gene21	43.045	106.404	112.535	80.1104	109.798	73.6183	48.5621	72.5596	38.086	82.4787	105.547	115.928	176.357	112.713	95.3533	new_gene221	KJB40338.1^hypothetical protein B456_007G059000^100.0%	NA	NA	NA	NA	NA	NA	NA	NA
new_gene210	52.9185	108.486	81.8778	103.207	50.8629	99.491	11.6128	28.8325	19.7179	37.0607	54.7761	119.329	49.5735	33.78	25.4237	new_gene222	PKA64689.1^putative mitochondrial protein^59.05%	P04323.1^RecName: Full=Retrovirus-related Pol polyprotein from transposon 17.6; Includes: RecName: Full=Protease; Includes: RecName: Full=Reverse transcriptase; Includes: RecName: Full=Endonuclease^41.23%	NA	GO:0004190^aspartic-type endopeptidase activity^molecular_function;GO:0004519^endonuclease activity^molecular_function;GO:0003676^nucleic acid binding^molecular_function;GO:0003964^RNA-directed DNA polymerase activity^molecular_function;GO:0015074^DNA integration^biological_process	COG2801|KOG0017^Inherit from strNOG: Retrotransposon protein^L	PF00078.26^Reverse transcriptase (RNA-dependent DNA polymerase)	NA	NA	NA
new_gene211	57.8349	32.1358	63.1547	19.2992	20.9016	14.3553	37.6844	28.5896	20.9156	13.4904	14.7331	22.0223	26.1687	27.3525	32.8466	new_gene223	XP_016667921.1^PREDICTED: uncharacterized protein LOC107888352^98.46%	NA	NA	NA	NA	PF15699.4^NPR1 interacting	NA	NA	NA
new_gene212	7.09393	15.0057	13.864	27.0426	26.2227	20.6386	17.3303	43.267	45.5826	21.3379	42.1623	73.7813	20.343	28.775	18.0378	new_gene224	XP_016700124.1^PREDICTED: early nodulin-75-like^86.18%	NA	NA	NA	NA	PF02986.13^Fibronectin binding repeat	NA	NA	NA
new_gene213	384.31	492.901	466.468	561.932	242.851	344.599	440.337	342.112	309.372	248.267	422.117	404.244	407.951	266.124	228.085	new_gene225	XP_012487753.1^PREDICTED: uncharacterized protein LOC105800945^88.89%	NA	NA	NA	KOG1075^Inherit from KOG: Retrotransposon protein^S	PF13456.5^Reverse transcriptase-like	NA	NA	NA
new_gene214	165.489	110.832	107.457	215.26	150.501	142.147	141.013	152.564	51.6516	118.783	100.968	139.595	160.54	231.319	187.665	new_gene226	KJB27941.1^hypothetical protein B456_005G018000, partial^100.0%	NA	NA	NA	NA	PF04554.12^Extensin-like region	NA	NA	NA
new_gene215	50.8375	78.5555	66.4368	92.1063	41.6723	87.2565	82.4386	58.9914	55.7371	31.4323	55.9651	75.411	63.6227	58.6417	58.8882	new_gene227	KJB64630.1^hypothetical protein B456_010G058500^73.93%	NA	NA	NA	NA	NA	NA	NA	NA
new_gene216	31.3028	8.40468	37.7623	25.1649	0	0	34.0899	10.1	23.843	0	0	19.8142	0	5.76214	9.48112	new_gene228	PPS17194.1^hypothetical protein GOBAR_AA03384^84.76%	NA	NA	NA	NA	PF02986.13^Fibronectin binding repeat	NA	NA	NA
new_gene217	80.5805	88.6495	64.9748	99.2688	123.415	91.9651	15.774	14.8309	26.9845	36.1591	131.277	145.493	59.6813	105.139	49.2163	new_gene229	XP_016683515.1^PREDICTED: uncharacterized protein LOC107901867^93.91%	P03010.1^RecName: Full=Putative AC9 transposase^62.26%	NA	GO:0003677^DNA binding^molecular_function;GO:0046983^protein dimerization activity^molecular_function;GO:0006310^DNA recombination^biological_process;GO:0032196^transposition^biological_process;GO:0005634^nucleus^cellular_component	KOG1121^transposon protein^L	PF05699.13^hAT family C-terminal dimerisation region	NA	NA	NA
new_gene218	16.641	41.0674	34.5711	49.0336	23.5577	54.152	35.0685	39.8551	52.7856	32.2908	27.4946	46.073	34.1368	42.3714	44.8958	new_gene23	XP_012461392.1^PREDICTED: uncharacterized protein LOC105781396^51.53%	P08548.1^RecName: Full=LINE-1 reverse transcriptase homolog^25.93%	NA	GO:0046872^metal ion binding^molecular_function;GO:0003964^RNA-directed DNA polymerase activity^molecular_function	NA	PF00078.26^Reverse transcriptase (RNA-dependent DNA polymerase)	NA	NA	NA
new_gene219	108.642	89.6092	80.3056	69.0774	35.8838	49.188	59.6322	70.3244	52.4139	54.7603	41.8626	57.7652	37.6705	56.9203	42.9785	new_gene230	XP_016742974.1^PREDICTED: uncharacterized protein LOC107952211^86.39%	NA	NA	NA	NA	PF10536.8^Plant mobile domain	NA	NA	NA
new_gene22	27.108	23.3567	26.3716	30.1153	3.01731	38.1483	0	0	19.5813	28.1737	15.9246	13.8883	0	30.6711	9.58168	new_gene231	NA	NA	NA	NA	NA	NA	NA	SignalP-TM	NA
new_gene220	55.0304	43.7651	56.0678	88.7609	43.8453	66.8915	99.7901	66.313	71.0898	12.082	55.9875	67.3181	47.72	29.9075	33.0786	new_gene232	PPD94020.1^hypothetical protein GOBAR_DD08932^99.4%	NA	NA	NA	NA	NA	NA	NA	NA
new_gene221	224.607	228.9	262.414	244.595	118.102	195.446	131.522	28.7199	130.037	106.219	258.686	22.58	119.478	182.142	70.8427	new_gene233	XP_017629028.1^PREDICTED: uncharacterized protein LOC108472008^75.0%	NA	NA	NA	NA	PF13456.5^Reverse transcriptase-like	NA	NA	NA
new_gene222	62.7882	66.7834	105.635	105.74	40.5875	74.5713	104.1	101.716	95.5078	30.6071	83.6113	97.1355	55.196	59.1804	85.9861	new_gene234	PHT36714.1^hypothetical protein CQW23_24414^67.14%	P10978.1^RecName: Full=Retrovirus-related Pol polyprotein from transposon TNT 1-94; Includes: RecName: Full=Protease; Includes: RecName: Full=Reverse transcriptase; Includes: RecName: Full=Endonuclease^39.78%	NA	GO:0004190^aspartic-type endopeptidase activity^molecular_function;GO:0004519^endonuclease activity^molecular_function;GO:0003676^nucleic acid binding^molecular_function;GO:0003964^RNA-directed DNA polymerase activity^molecular_function;GO:0008270^zinc ion binding^molecular_function;GO:0015074^DNA integration^biological_process;GO:0000943^retrotransposon nucleocapsid^cellular_component	NA	PF13976.5^GAG-pre-integrase domain	NA	NA	NA
new_gene223	286.167	275.905	217.791	90.7447	150.058	656.019	72.8726	54.9978	100.512	348.422	566.354	561.988	176.644	314.042	257.145	new_gene235	KJB34270.1^hypothetical protein B456_006G056700^79.66%	NA	K14512|MPK6|http://www.genome.jp/dbget-bin/www_bget?ko:K14512	NA	NA	NA	NA	NA	NA
new_gene224	44352.6	58177.4	54556.7	62101.8	63684.3	64468.9	31699.9	27826.4	33253.7	53085.3	44269.7	27052.6	67856.1	40641.6	59777.6	new_gene236	KJB37454.1^hypothetical protein B456_006G205600^95.95%	Q9FYG4.1^RecName: Full=Aldehyde oxidase GLOX1; AltName: Full=Glyoxal oxidase 1; Flags: Precursor^53.52%	NA	GO:0004031^aldehyde oxidase activity^molecular_function;GO:0102797^geranial:oxygen oxidoreductase activity^molecular_function;GO:0102798^heptaldehyde:oxygen oxidoreductase activity^molecular_function;GO:0007275^multicellular organism development^biological_process;GO:0005576^extracellular region^cellular_component	NA	PF09118.10^Domain of unknown function (DUF1929)	AA5	NA	NA
new_gene225	54.8085	59.9278	68.0119	151.06	64.8544	78.8829	34.4974	36.5839	41.5179	36.3939	75.5778	189.423	75.1014	39.8786	51.2645	new_gene237	XP_012441791.1^PREDICTED: uncharacterized protein LOC105766761^76.07%	Q94HW2.1^RecName: Full=Retrovirus-related Pol polyprotein from transposon RE1; AltName: Full=Retro element 1; Short=AtRE1; Includes: RecName: Full=Protease RE1; Includes: RecName: Full=Reverse transcriptase RE1; Includes: RecName: Full=Endonuclease RE1^48.17%	NA	GO:0004190^aspartic-type endopeptidase activity^molecular_function;GO:0004519^endonuclease activity^molecular_function;GO:0046872^metal ion binding^molecular_function;GO:0003676^nucleic acid binding^molecular_function;GO:0003964^RNA-directed DNA polymerase activity^molecular_function;GO:0015074^DNA integration^biological_process;GO:0006310^DNA recombination^biological_process;GO:0000943^retrotran…	COG2801|KOG0017^Retrotransposon protein^L	PF07727.13^Reverse transcriptase (RNA-dependent DNA polymerase)	NA	NA	NA
new_gene226	1748.49	1623.16	1748.04	756.241	1687.95	1294.07	963.977	1272.8	1557.55	7190.37	4584.34	2494.76	603.675	2415.88	2074.25	new_gene238	XP_016681204.1^PREDICTED: uncharacterized protein LOC107899983^100.0%	NA	NA	NA	NA	PF03372.22^Endonuclease/Exonuclease/phosphatase family	NA	NA	NA
new_gene227	32.6559	42.5121	76.0302	91.1356	91.0772	145.891	17.052	20.1297	11.7672	256.127	257.46	177.695	125.067	379.877	236.285	new_gene240	PPR91657.1^hypothetical protein GOBAR_AA29024^86.21%	Q9LZM1.1^RecName: Full=Oxysterol-binding protein-related protein 3A; AltName: Full=OSBP-related protein 3A; AltName: Full=Protein UNFERTILIZED EMBRYO SAC 18^83.33%	NA	GO:0008289^lipid binding^molecular_function;GO:0032934^sterol binding^molecular_function;GO:0015248^sterol transporter activity^molecular_function;GO:0009567^double fertilization forming a zygote and endosperm^biological_process;GO:0007338^single fertilization^biological_process;GO:0005829^cytosol^cellular_component;GO:0005783^endoplasmic reticulum^cellular_component;GO:0005794^Golgi apparatus^ce…	KOG1737^protein)-related protein^I	PF01237.17^Oxysterol-binding protein	NA	SignalP-TM	o26-48i
new_gene228	18920.4	19093.2	20422.9	11939.8	16320.3	18684.5	9299.9	5001.24	11058.5	14985.9	18061.6	10799.6	14888.7	12747.1	12589.8	new_gene241	XP_017632929.1^PREDICTED: uncharacterized protein LOC108475472 isoform X1^60.0%	NA	NA	NA	NA	NA	NA	NA	NA
new_gene229	108.55	176.743	121.503	59.0063	27.5487	82.9787	207.526	90.0794	118.926	15.7192	167.11	185.575	38.8747	47.1171	28.5095	new_gene243	XP_016694253.1^PREDICTED: uncharacterized protein LOC107910831^51.47%	P0C2F6.1^RecName: Full=Putative ribonuclease H protein At1g65750^31.2%	NA	GO:0046872^metal ion binding^molecular_function;GO:0003676^nucleic acid binding^molecular_function;GO:0004523^RNA-DNA hybrid ribonuclease activity^molecular_function	KOG1075^Retrotransposon protein^S	PF13966.5^zinc-binding in reverse transcriptase	NA	NA	NA
new_gene23	58.1916	54.9795	56.6597	36.5812	38.8388	43.9526	36.7598	51.763	60.8668	12.2035	50.1105	63.0968	55.3469	26.7569	47.0106	new_gene245	XP_012477688.1^PREDICTED: serine/threonine-protein phosphatase 7 long form homolog^76.06%	Q9LNG5.1^RecName: Full=Serine/threonine-protein phosphatase 7 long form homolog; AltName: Full=Protein MAIN-LIKE 3^39.71%	NA	GO:0046872^metal ion binding^molecular_function;GO:0004721^phosphoprotein phosphatase activity^molecular_function;GO:0005634^nucleus^cellular_component	NA	PF10536.8^Plant mobile domain	NA	NA	NA
new_gene230	33.5331	28.7667	39.7529	48.1742	40.1878	30.9166	12.9093	29.8285	9.53895	21.9424	33.9006	38.7037	243.455	89.9592	121.5	new_gene246	XP_017604121.1^PREDICTED: uncharacterized protein LOC108450866^61.96%	NA	NA	NA	KOG1075^Pfam:RnaseH^S	PF13456.5^Reverse transcriptase-like	NA	NA	NA
new_gene231	161.888	168.566	145.979	69.3504	43.6198	94.2566	236.37	313.812	180.902	103.891	58.0065	104.412	15.0562	68.2649	8.9812	new_gene247	PPS04880.1^hypothetical protein GOBAR_AA15782^98.99%	Q56XQ0.3^RecName: Full=UPF0496 protein At2g18630^42.25%	NA	GO:0016021^integral component of membrane^cellular_component;GO:0005777^peroxisome^cellular_component	NA	PF05055.11^Protein of unknown function (DUF677)	NA	NA	NA
new_gene232	218.668	234.109	387.545	198.237	73.7409	382.82	267.285	210.128	214.986	545.093	218.198	162.246	269.868	208.379	406.526	new_gene248	KJB59148.1^hypothetical protein B456_009G241400^98.68%	NA	NA	NA	NA	PF09073.9^BUD22	NA	SignalP-TM	NA
new_gene233	412.697	436.148	252.281	149.948	145.718	145.062	1249.25	1458.25	1312.43	261.928	448.931	283.566	366.245	212.004	409.162	new_gene249	PPD98624.1^hypothetical protein GOBAR_DD04352^96.61%	Q8LGU1.3^RecName: Full=ABC transporter C family member 8; Short=ABC transporter ABCC.8; Short=AtABCC8; AltName: Full=ATP-energized glutathione S-conjugate pump 6; AltName: Full=Glutathione S-conjugate-transporting ATPase 6; AltName: Full=Multidrug resistance-associated protein 6; Flags: Precursor^52.59%	NA	GO:0005524^ATP binding^molecular_function;GO:0042626^ATPase-coupled transmembrane transporter activity^molecular_function;GO:0055085^transmembrane transport^biological_process;GO:0016021^integral component of membrane^cellular_component;GO:0016020^membrane^cellular_component;GO:0000325^plant-type vacuole^cellular_component;GO:0005774^vacuolar membrane^cellular_component	COG1132|KOG0054^ABC transporter C family member^Q	PF01989.15^Protein of unknown function DUF126	NA	NA	NA
new_gene234	6.76768	0	5.14032	2.9133	49.5644	0	0	0	0	0	0.636601	2.60927	51.506	6.07553	20.0661	new_gene25	XP_012461260.1^PREDICTED: lariat debranching enzyme-like^92.11%	NA	K18328|DBR1|http://www.genome.jp/dbget-bin/www_bget?ko:K18328	NA	NA	NA	NA	SignalP-TM	i21-43o48-67i
new_gene235	64.6372	51.8881	51.4607	82.7778	42.6945	37.0836	45.782	62.3611	39.9353	35.9357	90.3968	131.894	38.1811	74.1446	27.333	new_gene250	XP_016729899.1^PREDICTED: uncharacterized protein LOC107940944^71.43%	NA	NA	NA	NA	NA	NA	SignalP-TM	i13-35o
new_gene236	77.7994	121.021	91.1268	91.2988	96.3136	100.31	158.021	203.756	219.803	49.5464	117.088	84.8868	74.9075	65.6368	114.602	new_gene251	PPS08879.1^hypothetical protein GOBAR_AA11760^95.56%	NA	NA	NA	NA	PF04822.12^Takusan	NA	NA	NA
new_gene237	117.515	117.62	105.926	143.176	173.078	132.074	67.0492	72.7213	64.8136	46.9159	108.382	162.076	260.375	183.935	244.099	new_gene252	XP_017615187.1^PREDICTED: uncharacterized mitochondrial protein AtMg00810-like^98.56%	Q94HW2.1^RecName: Full=Retrovirus-related Pol polyprotein from transposon RE1; AltName: Full=Retro element 1; Short=AtRE1; Includes: RecName: Full=Protease RE1; Includes: RecName: Full=Reverse transcriptase RE1; Includes: RecName: Full=Endonuclease RE1^43.17%	NA	GO:0004190^aspartic-type endopeptidase activity^molecular_function;GO:0004519^endonuclease activity^molecular_function;GO:0046872^metal ion binding^molecular_function;GO:0003676^nucleic acid binding^molecular_function;GO:0003964^RNA-directed DNA polymerase activity^molecular_function;GO:0015074^DNA integration^biological_process;GO:0006310^DNA recombination^biological_process;GO:0000943^retrotran…	NA	PF07727.13^Reverse transcriptase (RNA-dependent DNA polymerase)	NA	NA	NA
new_gene238	48.7554	51.2854	35.8671	71.9957	48.2365	59.0593	23.4884	18.8888	24.1603	45.7545	49.1714	67.0956	104.859	53.2898	50.2328	new_gene253	PPD96746.1^hypothetical protein GOBAR_DD06236^97.55%	O82368.1^RecName: Full=Uncharacterized protein At2g29880^25.75%	NA	NA	NA	PF12776.6^Myb/SANT-like DNA-binding domain	NA	NA	NA
new_gene239	131.366	152.989	117.764	161.264	102.113	162.181	249.698	189.782	165.243	89.5904	106.567	96.7502	121.584	100.101	98.5449	new_gene254	KJB64630.1^hypothetical protein B456_010G058500^90.27%	Q9LNG5.1^RecName: Full=Serine/threonine-protein phosphatase 7 long form homolog; AltName: Full=Protein MAIN-LIKE 3^45.28%	NA	GO:0046872^metal ion binding^molecular_function;GO:0004721^phosphoprotein phosphatase activity^molecular_function;GO:0005634^nucleus^cellular_component	NA	PF10536.8^Plant mobile domain	NA	NA	NA
new_gene24	342.486	312.177	251.868	230.408	173.216	253.773	226.243	194.376	149.774	157.805	248.302	488.555	160.58	123.507	140.209	new_gene255	XP_016738906.1^PREDICTED: uncharacterized mitochondrial protein AtMg00810-like^57.14%	Q9ZT94.1^RecName: Full=Retrovirus-related Pol polyprotein from transposon RE2; AltName: Full=Retro element 2; Short=AtRE2; Includes: RecName: Full=Protease RE2; Includes: RecName: Full=Reverse transcriptase RE2; Includes: RecName: Full=Endonuclease RE2^46.69%	NA	GO:0004190^aspartic-type endopeptidase activity^molecular_function;GO:0004519^endonuclease activity^molecular_function;GO:0046872^metal ion binding^molecular_function;GO:0003676^nucleic acid binding^molecular_function;GO:0003964^RNA-directed DNA polymerase activity^molecular_function;GO:0015074^DNA integration^biological_process;GO:0006310^DNA recombination^biological_process;GO:0000943^retrotran…	KOG0017^Reverse transcriptase (RNA-dependent DNA polymerase)^S	PF07727.13^Reverse transcriptase (RNA-dependent DNA polymerase)	NA	NA	NA
new_gene240	112.07	124.583	132.538	80.8488	84.5977	116.342	147.046	121.956	97.9165	108.999	119.479	157.039	62.5044	73.5476	119.438	new_gene256	NA	NA	NA	NA	NA	NA	NA	SignalP-TM	NA
new_gene241	611.049	733.113	851.082	460.299	536.204	484.617	1026.72	999.039	957.11	977.72	747.942	647.615	597.766	790.512	589.416	new_gene257	NA	NA	NA	NA	NA	NA	NA	SignalP-TM	o34-56i
new_gene242	31.0907	66.6692	36.9842	22.9019	12.4525	8.59679	103.097	76.3416	52.4335	6.48617	13.6921	13.4641	51.4857	11.3071	29.5668	new_gene258	XP_016703329.1^PREDICTED: uncharacterized protein At2g29880-like^90.07%	NA	NA	NA	NA	PF12776.6^Myb/SANT-like DNA-binding domain	NA	NA	NA
new_gene243	151.408	266.405	165.129	283.885	157.284	180.245	257.099	178.547	188.105	220.118	165.373	235.988	241.107	206.04	207.121	new_gene259	PPR97151.1^hypothetical protein GOBAR_AA23504^98.08%	Q84WS8.1^RecName: Full=U11/U12 small nuclear ribonucleoprotein 25 kDa protein; Short=U11/U12 snRNP 25 kDa protein; Short=U11/U12-25K^56.07%	K13153|SNRNP25|http://www.genome.jp/dbget-bin/www_bget?ko:K13153	GO:0000398^mRNA splicing, via spliceosome^biological_process;GO:0005689^U12-type spliceosomal complex^cellular_component	NA	PF00240.22^Ubiquitin family	NA	NA	NA
new_gene244	121.648	97.7779	69.0383	87.7725	111.991	124.112	74.4814	53.057	125.62	139.805	197.345	276.608	106.68	135.564	174.958	new_gene26	NA	NA	NA	NA	NA	PF17280.1^Family of unknown function (DUF5345)	NA	SignalP-TM	o28-50i
new_gene245	9.5363	0	15.1617	13.6904	11.0134	3.61159	28.2647	37.7179	46.5006	67.6657	53.9374	75.2162	35.2151	14.7994	34.4844	new_gene260	PPS19891.1^hypothetical protein GOBAR_AA00678^94.0%	NA	NA	NA	NA	PF10551.8^MULE transposase domain	NA	NA	NA
new_gene246	54.5206	25.8276	65.188	35.7377	21.8473	49.1303	33.2465	38.2919	20.6736	12.7108	14.6947	29.9433	11.6936	18.2791	27.8152	new_gene261	KHG17225.1^hypothetical protein F383_20872^87.1%	NA	NA	NA	NA	NA	NA	SignalP-TM	i46-65o97-119i
new_gene247	63.5841	18.6607	22.5164	72.1485	31.968	56.1521	41.277	43.201	49.2057	27.0429	39.0455	46.6069	66.1415	43.103	41.6209	new_gene263	KJB68673.1^hypothetical protein B456_011G0001001, partial^76.36%	NA	NA	NA	NA	NA	NA	SignalP-TM	i12-34o81-100i
new_gene248	99.9758	53.1159	69.585	88.2085	59.1244	110.051	110.628	71.9005	113.215	132.123	130.335	184.8	43.0809	79.3827	63.6569	new_gene264	XP_012461571.1^PREDICTED: uncharacterized protein LOC105781592^90.66%	NA	NA	NA	NA	NA	NA	NA	NA
new_gene249	94.3438	38.6005	92.09	74.9097	55.8909	76.5221	56.4867	174.733	84.8146	44.9313	88.5157	78.063	54.2208	50.8701	76.6122	new_gene265	PPS05991.1^hypothetical protein GOBAR_AA14656^93.27%	NA	NA	NA	NA	NA	NA	NA	NA
new_gene25	37.8973	0	0	12.4993	0	23.0415	15.1598	0	0	15.7198	7.56607	0	12.1576	26.2756	5.55189	new_gene266	NA	NA	NA	NA	NA	NA	NA	SignalP-TM	i7-29o39-61i
new_gene250	38.751	34.8764	29.8948	28.4138	22.6255	32.535	58.3682	35.5658	23.9713	21.258	40.7626	47.662	23.5526	45.2991	30.0182	new_gene267	XP_016738843.1^PREDICTED: uncharacterized protein LOC107948723 isoform X1^79.27%	NA	NA	NA	COG2801|KOG0017^Retrotransposon protein^C	NA	NA	NA	NA
new_gene251	134.432	162.318	94.9812	115.446	128.445	153.426	172.086	89.4792	76.674	131.3	100.423	166.819	88.4236	159.433	106.412	new_gene268	PPD70767.1^hypothetical protein GOBAR_DD32355^91.97%	O50001.1^RecName: Full=Major allergen Pru ar 1; AltName: Allergen=Pru ar 1^55.15%	NA	GO:0006952^defense response^biological_process;GO:0009607^response to biotic stimulus^biological_process	NA	PF00407.18^Pathogenesis-related protein Bet v I family	NA	NA	NA
new_gene252	32.1713	27.281	67.6593	47.6186	46.3308	19.0164	60.5578	59.4276	23.3085	27.9977	36.2728	66.2267	50.4205	33.8094	42.4657	new_gene269	XP_016719898.1^PREDICTED: uncharacterized protein LOC107932427^95.31%	NA	NA	NA	COG2801|KOG0017^Chromo (CHRromatin Organisation MOdifier) domain^L	PF00385.23^Chromo (CHRromatin Organisation MOdifier) domain	NA	NA	NA
new_gene253	29.3069	37.9314	20.72	15.4325	36.5174	30.6837	84.4486	80.2105	57.0696	39.8284	57.8865	82.8558	55.5044	61.4226	39.455	new_gene27	XP_016755421.1^PREDICTED: uncharacterized protein LOC107963396^82.69%	NA	NA	NA	NA	PF02992.13^Transposase family tnp2	NA	NA	NA
new_gene254	2.59145	8.38061	19.071	47.1208	54.8305	54.4607	0	0	6.94341	8.24292	12.2225	53.0388	53.3516	53.0535	63.499	new_gene270	XP_012487975.1^PREDICTED: uncharacterized protein LOC105801186^46.19%	NA	NA	NA	KOG1075^RNase H family protein^S	NA	NA	NA	NA
new_gene255	50.3582	33.1565	44.8912	42.3114	17.0703	31.608	58.951	26.0772	35.1697	16.8083	31.4224	38.7274	17.471	22.0762	26.2551	new_gene271	XP_012489550.1^PREDICTED: putative ribonuclease H protein At1g65750 isoform X1^99.65%	P64956.1^RecName: Full=Uncharacterized protein Mb2253c >P9WLH4.1 RecName: Full=Uncharacterized protein MT2287 >P9WLH5.1 RecName: Full=Bifunctional protein Rv2228c; Includes: RecName: Full=Ribonuclease H; Includes: RecName: Full=Adenosylcobalamin/alpha-ribazole phosphatase^44.53%	NA	GO:0003676^nucleic acid binding^molecular_function;GO:0004523^RNA-DNA hybrid ribonuclease activity^molecular_function	COG0328^RNase H domain-containing protein^L	PF13456.5^Reverse transcriptase-like	NA	NA	NA
new_gene256	61.7573	58.4872	95.7545	37.8072	46.3181	70.7244	55.3749	40.2204	12.966	135.131	94.2143	64.2892	74.4883	93.1988	35.9415	new_gene272	KJB33209.1^hypothetical protein B456_006G000800^89.83%	NA	NA	NA	NA	NA	NA	NA	NA
new_gene257	371.471	364.866	408.204	416.488	324.45	399.751	259.696	346.959	337.136	224.22	359.917	281.647	236.523	228.482	263.295	new_gene274	XP_016673068.1^PREDICTED: uncharacterized protein LOC107892503^52.0%	P93295.1^RecName: Full=Uncharacterized mitochondrial protein AtMg00310; AltName: Full=ORF154^45.45%	NA	GO:0005739^mitochondrion^cellular_component	NA	PF00078.26^Reverse transcriptase (RNA-dependent DNA polymerase)	NA	NA	NA
new_gene258	52.5495	58.8955	52.6162	85.7882	46.8031	56.8285	59.4021	31.5387	40.9764	18.5976	25.8812	76.1971	50.3022	40.2854	28.2278	new_gene275	XP_012481002.1^PREDICTED: uncharacterized protein LOC105795896^98.02%	NA	NA	NA	NA	PF05699.13^hAT family C-terminal dimerisation region	NA	NA	NA
new_gene259	163.758	157.144	210.558	200.245	122.483	170.333	206.819	150.531	145.188	65.8766	124.929	209.305	138.703	132.346	113.733	new_gene276	KJB64630.1^hypothetical protein B456_010G058500^82.97%	Q9LNG5.1^RecName: Full=Serine/threonine-protein phosphatase 7 long form homolog; AltName: Full=Protein MAIN-LIKE 3^30.21%	NA	GO:0046872^metal ion binding^molecular_function;GO:0004721^phosphoprotein phosphatase activity^molecular_function;GO:0005634^nucleus^cellular_component	COG0639|KOG0376^serine threonineprotein phosphatase^T	PF10536.8^Plant mobile domain	NA	NA	NA
new_gene26	116.646	48.3689	88.5591	58.9441	73.7517	57.329	63.8243	66.6483	78.5139	21.5542	54.6532	11.4587	69.6346	41.6079	58.8056	new_gene277	XP_016732471.1^PREDICTED: uncharacterized protein LOC107943235^69.18%	P10394.1^RecName: Full=Retrovirus-related Pol polyprotein from transposon 412; Includes: RecName: Full=Protease; Includes: RecName: Full=Reverse transcriptase; Includes: RecName: Full=Endonuclease^29.49%	NA	GO:0004190^aspartic-type endopeptidase activity^molecular_function;GO:0004519^endonuclease activity^molecular_function;GO:0003676^nucleic acid binding^molecular_function;GO:0003964^RNA-directed DNA polymerase activity^molecular_function;GO:0015074^DNA integration^biological_process	COG2801|KOG0017^retrotransposon^L	NA	NA	NA	NA
new_gene260	15.4728	20.0601	14.0827	30.8841	24.1816	43.2077	22.6528	30.3924	27.8099	23.8514	22.9435	27.0797	44.8998	21.7989	38.0028	new_gene278	XP_016738199.1^PREDICTED: F-box protein At3g58530-like isoform X1^100.0%	Q8LB33.1^RecName: Full=F-box protein At3g58530^64.29%	K10268|FBXL2_20|http://www.genome.jp/dbget-bin/www_bget?ko:K10268	GO:0016567^protein ubiquitination^biological_process;GO:0031146^SCF-dependent proteasomal ubiquitin-dependent protein catabolic process^biological_process;GO:0006511^ubiquitin-dependent protein catabolic process^biological_process;GO:0005829^cytosol^cellular_component;GO:0019005^SCF ubiquitin ligase complex^cellular_component	NA	NA	NA	NA	NA
new_gene261	861.644	1004.32	1162.25	512.345	667.754	599.375	1943.88	1896.63	1659.9	1000.52	848.481	834.536	1121.69	607.158	806.297	new_gene279	XP_016676523.1^PREDICTED: uncharacterized protein LOC107895813^81.95%	NA	NA	NA	KOG1075^Retrotransposon protein^S	NA	NA	NA	NA
new_gene262	50.7968	32.6074	80.4225	26.6601	43.2902	84.2793	54.492	65.4439	60.9311	52.7333	58.864	64.3948	45.6394	49.8924	45.8026	new_gene28	XP_017646160.1^PREDICTED: LRR receptor-like serine/threonine-protein kinase FLS2^100.0%	Q9FL28.1^RecName: Full=LRR receptor-like serine/threonine-protein kinase FLS2; AltName: Full=Protein FLAGELLIN-SENSING 2; AltName: Full=Protein FLAGELLIN-SENSITIVE 2; Flags: Precursor^63.69%	K13420|FLS2|http://www.genome.jp/dbget-bin/www_bget?ko:K13420	GO:0005524^ATP binding^molecular_function;GO:0042802^identical protein binding^molecular_function;GO:0004675^transmembrane receptor protein serine/threonine kinase activity^molecular_function;GO:0052544^defense response by callose deposition in cell wall^biological_process;GO:0042742^defense response to bacterium^biological_process;GO:0016045^detection of bacterium^biological_process;GO:0006898^r…	COG4886^LRR receptor-like serine threonine-protein kinase^T	PF00069.24^Protein kinase domain	NA	NA	NA
new_gene263	238.926	200.998	154.592	204.631	127.074	177.957	199.666	196.602	272.445	12.1733	261.738	341.593	149.847	138.664	212.165	new_gene280	KHG22808.1^mediator of rna polymerase ii transcription subunit 5^85.71%	NA	NA	NA	NA	PF15778.4^Cation channel complex component UNC80	NA	SignalP-TM	i13-35o
new_gene264	11.2518	15.5173	17.0493	14.4752	20.8082	9.88862	2.82321	3.6941	1.361	20.3244	6.80144	6.34196	126.048	19.0464	23.9691	new_gene281	PPR96397.1^hypothetical protein GOBAR_AA24283^50.56%	NA	NA	NA	NA	NA	NA	NA	NA
new_gene265	139.178	179.892	76.3142	206.871	73.3292	135.452	85.144	54.8671	74.1717	146.376	115.564	135.86	77.577	147.446	91.436	new_gene282	XP_012459450.1^PREDICTED: uncharacterized protein LOC105779965^70.86%	NA	NA	NA	COG0515|KOG1187^STYKc^T	PF03732.16^Retrotransposon gag protein	NA	NA	i73-90o100-118i
new_gene266	10.6966	30.468	13.4547	137.949	33.4471	40.2826	37.2208	37.5011	35.6414	94.6473	99.4647	150.239	69.8547	122.899	61.7195	new_gene283	XP_016725792.1^PREDICTED: WUSCHEL-related homeobox 8-like^91.84%	Q5QMM3.1^RecName: Full=WUSCHEL-related homeobox 8; AltName: Full=OsWOX8; AltName: Full=Protein WOX13^70.0%	NA	GO:0003677^DNA binding^molecular_function;GO:0007275^multicellular organism development^biological_process;GO:0005634^nucleus^cellular_component	NA	PF00046.28^Homeobox domain	NA	NA	NA
new_gene267	27.2318	222.471	186.103	183.594	99.9369	74.5341	229.687	275.147	78.9379	89.7282	197.663	44.2289	83.8248	139.385	132.926	new_gene284	XP_012435338.1^PREDICTED: uncharacterized protein LOC105761952^94.59%	P10978.1^RecName: Full=Retrovirus-related Pol polyprotein from transposon TNT 1-94; Includes: RecName: Full=Protease; Includes: RecName: Full=Reverse transcriptase; Includes: RecName: Full=Endonuclease^47.85%	NA	GO:0004190^aspartic-type endopeptidase activity^molecular_function;GO:0004519^endonuclease activity^molecular_function;GO:0003676^nucleic acid binding^molecular_function;GO:0003964^RNA-directed DNA polymerase activity^molecular_function;GO:0008270^zinc ion binding^molecular_function;GO:0015074^DNA integration^biological_process;GO:0000943^retrotransposon nucleocapsid^cellular_component	COG2801|KOG0017^Retrotransposon protein^C	PF07727.13^Reverse transcriptase (RNA-dependent DNA polymerase)	NA	NA	NA
new_gene268	22.7461	0	61.5519	6.51608	6.84456	43.8052	29.6306	34.9404	11.9195	13.9032	8.92264	3.63595	11.8768	0	17.9032	new_gene285	RVW97594.1^Transposon Ty3-G Gag-Pol polyprotein^53.42%	P20825.1^RecName: Full=Retrovirus-related Pol polyprotein from transposon 297; Includes: RecName: Full=Protease; Includes: RecName: Full=Reverse transcriptase; Includes: RecName: Full=Endonuclease^35.73%	NA	GO:0004190^aspartic-type endopeptidase activity^molecular_function;GO:0004519^endonuclease activity^molecular_function;GO:0003676^nucleic acid binding^molecular_function;GO:0003964^RNA-directed DNA polymerase activity^molecular_function;GO:0015074^DNA integration^biological_process	COG2801|KOG0017^Inherit from strNOG: Retrotransposon protein^L	PF00078.26^Reverse transcriptase (RNA-dependent DNA polymerase)	NA	NA	NA
new_gene269	15.4189	38.3117	21.1701	12.805	5.33571	14.3353	12.9303	21.7615	13.6875	3.18234	20.3055	4.05777	24.7857	12.1131	19.8095	new_gene286	XP_016752185.1^PREDICTED: zinc finger BED domain-containing protein RICESLEEPER 2-like^64.38%	NA	K14512|MPK6|http://www.genome.jp/dbget-bin/www_bget?ko:K14512	NA	NA	NA	NA	NA	NA
new_gene27	112.248	107.574	130.638	139.091	82.3655	136.075	106.495	115.004	79.6561	68.9242	112.109	130.919	76.9388	90.634	88.0292	new_gene287	XP_016733513.1^PREDICTED: uncharacterized protein LOC107944198^100.0%	NA	NA	NA	NA	PF14914.5^LRRC37A/B like protein 1 C-terminal domain	NA	NA	NA
new_gene270	81.2013	79.5925	87.913	42.8615	46.8055	53.635	54.7284	68.5623	54.812	34.3761	65.5536	68.5364	19.8946	36.9484	45.9926	new_gene288	PPS13481.1^hypothetical protein GOBAR_AA07107^91.57%	NA	NA	NA	NA	PF03004.13^Plant transposase (Ptta/En/Spm family)	NA	NA	NA
new_gene271	189.872	159.259	83.5526	76.01	60.866	75.7129	149.289	88.3562	131.759	90.554	180.003	274.412	49.0118	82.4291	60.629	new_gene289	XP_016673726.1^PREDICTED: bromodomain-containing protein 2-like^99.07%	NA	NA	NA	NA	PF15699.4^NPR1 interacting	NA	NA	NA
new_gene272	164.131	165.781	298.712	194.704	112.387	138.237	113.517	131.394	94.5641	82.2329	144.099	364.958	285.462	146.734	217.879	new_gene29	XP_016684119.1^PREDICTED: uncharacterized protein LOC107902450^59.55%	Q94HW2.1^RecName: Full=Retrovirus-related Pol polyprotein from transposon RE1; AltName: Full=Retro element 1; Short=AtRE1; Includes: RecName: Full=Protease RE1; Includes: RecName: Full=Reverse transcriptase RE1; Includes: RecName: Full=Endonuclease RE1^33.01%	NA	GO:0004190^aspartic-type endopeptidase activity^molecular_function;GO:0004519^endonuclease activity^molecular_function;GO:0046872^metal ion binding^molecular_function;GO:0003676^nucleic acid binding^molecular_function;GO:0003964^RNA-directed DNA polymerase activity^molecular_function;GO:0015074^DNA integration^biological_process;GO:0006310^DNA recombination^biological_process;GO:0000943^retrotran…	NA	PF00665.25^Integrase core domain	NA	NA	NA
new_gene273	35.0848	51.0729	90.9861	17.7358	80.8692	38.3424	57.7452	86.7319	52.2184	90.0395	72.3793	66.9835	142.574	77.9962	70.8115	new_gene290	KJB64630.1^hypothetical protein B456_010G058500^91.27%	Q9LNG5.1^RecName: Full=Serine/threonine-protein phosphatase 7 long form homolog; AltName: Full=Protein MAIN-LIKE 3^40.35%	NA	GO:0046872^metal ion binding^molecular_function;GO:0004721^phosphoprotein phosphatase activity^molecular_function;GO:0005634^nucleus^cellular_component	NA	PF10536.8^Plant mobile domain	NA	NA	NA
new_gene274	246.238	194.924	456.291	356.844	233.118	452.901	489.579	398.254	260.728	236.017	461.326	840.503	444.665	257.59	450.452	new_gene291	XP_017633470.1^PREDICTED: uncharacterized protein LOC108475967^97.7%	P42745.1^RecName: Full=Ubiquitin-conjugating enzyme E2 2; AltName: Full=E2 ubiquitin-conjugating enzyme 2; AltName: Full=Ubiquitin carrier protein 2; AltName: Full=Ubiquitin-conjugating enzyme E2-17 kDa 2; AltName: Full=Ubiquitin-protein ligase 2^100.0%	NA	GO:0005524^ATP binding^molecular_function;GO:0061631^ubiquitin conjugating enzyme activity^molecular_function;GO:0004842^ubiquitin-protein transferase activity^molecular_function;GO:0006281^DNA repair^biological_process;GO:0033523^histone H2B ubiquitination^biological_process;GO:0043161^proteasome-mediated ubiquitin-dependent protein catabolic process^biological_process;GO:0000209^protein polyubi…	NA	PF03213.13^Poxvirus P35 protein	NA	NA	NA
new_gene275	95.357	178.7	170.173	161.173	101.059	96.6296	166.991	115.263	114.191	89.683	100.192	124.353	74.4987	101.878	124.094	new_gene292	XP_012441989.1^PREDICTED: uncharacterized protein LOC105767002^93.9%	NA	NA	NA	NA	PF00385.23^Chromo (CHRromatin Organisation MOdifier) domain	NA	NA	NA
new_gene276	0	4.3121	2.04225	5.08462	27.174	10.0164	7.22151	5.87454	4.00662	9.06359	9.91727	2.96349	43.3147	56.0787	36.2562	new_gene293	PPS00149.1^hypothetical protein GOBAR_AA20524^100.0%	NA	NA	NA	NA	PF02038.15^ATP1G1/PLM/MAT8 family	NA	SignalP-TM	i13-35o
new_gene277	143.894	129.625	106.28	126.714	68.3489	74.8742	129.024	152.387	124.467	28.7537	89.2194	117.18	105.923	57.2257	67.4139	new_gene294	XP_016755421.1^PREDICTED: uncharacterized protein LOC107963396^77.0%	NA	NA	NA	NA	PF02992.13^Transposase family tnp2	NA	NA	NA
new_gene278	164.043	143.044	193.634	267.31	129.433	196.5	102.704	148.081	145.444	107.161	168.399	186.356	159.666	113.794	181.29	new_gene296	NA	NA	NA	NA	NA	NA	NA	NA	i74-96o
new_gene279	206.494	145.193	230.813	298.235	131.301	339.861	354.828	368.258	202.624	164.115	128.503	179.369	179.972	173.178	132.831	new_gene297	PPR90163.1^hypothetical protein GOBAR_AA30521^70.35%	NA	NA	NA	NA	PF04541.12^Herpesvirus virion protein U34	NA	NA	NA
new_gene28	30.0627	4.50677	25.7629	15.8292	46.6506	27.0342	16.6598	18.1984	18.8558	44.6934	32.6408	14.1221	52.8053	39.9756	21.6416	new_gene299	XP_016703479.1^PREDICTED: zinc finger BED domain-containing protein DAYSLEEPER-like isoform X2^69.57%	P03010.1^RecName: Full=Putative AC9 transposase^34.88%	NA	GO:0003677^DNA binding^molecular_function;GO:0046983^protein dimerization activity^molecular_function;GO:0006310^DNA recombination^biological_process;GO:0032196^transposition^biological_process;GO:0005634^nucleus^cellular_component	KOG1121^transposon protein^S	PF05699.13^hAT family C-terminal dimerisation region	NA	NA	NA
new_gene280	41.3482	0	17.3487	0	0	18.0212	17.4479	5.17484	18.4606	0	20.707	0	0	6.54	0	new_gene3	XP_017604361.1^PREDICTED: zinc finger BED domain-containing protein RICESLEEPER 2-like^94.16%	Q6AVI0.1^RecName: Full=Zinc finger BED domain-containing protein RICESLEEPER 2; AltName: Full=Transposase-like protein RICESLEEPER 2^28.48%	NA	GO:0003677^DNA binding^molecular_function;GO:0046872^metal ion binding^molecular_function;GO:0046983^protein dimerization activity^molecular_function;GO:0009791^post-embryonic development^biological_process;GO:0005634^nucleus^cellular_component	KOG1121^transposon protein^L	PF14372.5^Domain of unknown function (DUF4413)	NA	NA	NA
new_gene281	724.271	639.764	653.948	483.155	360.255	604.748	734.717	797.609	552.956	379.141	339.323	468.443	276.042	337.563	342.145	new_gene30	KJB13878.1^hypothetical protein B456_002G099500^100.0%	NA	NA	NA	NA	PF13567.5^Domain of unknown function (DUF4131)	NA	SignalP-TM	i12-31o36-58i
new_gene282	52.1446	59.1395	69.2242	95.9502	46.5601	67.1098	80.4929	50.762	38.0333	48.5659	59.8142	94.9872	43.2397	62.4349	53.2899	new_gene300	XP_012491075.1^PREDICTED: uncharacterized protein LOC105803429^52.42%	Q94HW2.1^RecName: Full=Retrovirus-related Pol polyprotein from transposon RE1; AltName: Full=Retro element 1; Short=AtRE1; Includes: RecName: Full=Protease RE1; Includes: RecName: Full=Reverse transcriptase RE1; Includes: RecName: Full=Endonuclease RE1^35.34%	NA	GO:0004190^aspartic-type endopeptidase activity^molecular_function;GO:0004519^endonuclease activity^molecular_function;GO:0046872^metal ion binding^molecular_function;GO:0003676^nucleic acid binding^molecular_function;GO:0003964^RNA-directed DNA polymerase activity^molecular_function;GO:0015074^DNA integration^biological_process;GO:0006310^DNA recombination^biological_process;GO:0000943^retrotran…	KOG0017^Reverse transcriptase (RNA-dependent DNA polymerase)^S	PF07727.13^Reverse transcriptase (RNA-dependent DNA polymerase)	NA	NA	NA
new_gene283	303.778	234.11	313.846	41.2476	53.0022	42.3305	781.277	990.925	627.981	105.956	178.414	83.937	1540.13	84.2293	251.522	new_gene301	XP_016665605.1^PREDICTED: zinc finger BED domain-containing protein DAYSLEEPER-like isoform X2^97.09%	P03010.1^RecName: Full=Putative AC9 transposase^41.84%	NA	GO:0003677^DNA binding^molecular_function;GO:0046983^protein dimerization activity^molecular_function;GO:0006310^DNA recombination^biological_process;GO:0032196^transposition^biological_process;GO:0005634^nucleus^cellular_component	KOG1121^transposon protein^S	PF05699.13^hAT family C-terminal dimerisation region	NA	NA	NA
new_gene284	68.5774	36.5683	56.4184	42.2483	41.0826	54.6802	47.6346	90.9846	64.5994	11.2193	54.2646	91.6659	74.9104	55.0364	121.486	new_gene302	POO00445.1^hypothetical protein TorRG33x02_038580^63.24%	NA	NA	NA	NA	NA	NA	NA	NA
new_gene285	172.717	118.718	108.114	148.712	93.2204	110.536	126.417	121.837	97.4918	61.5722	73.1479	152.155	85.7261	88.2038	81.6849	new_gene303	XP_016706256.1^PREDICTED: uncharacterized protein LOC107920933^100.0%	Q9SD34.3^RecName: Full=Zinc finger CCCH domain-containing protein 44; Short=AtC3H44^59.65%	NA	GO:0003677^DNA binding^molecular_function;GO:0046872^metal ion binding^molecular_function	KOG1081|KOG1946^Plus3^K	PF04084.13^Origin recognition complex subunit 2	NA	NA	NA
new_gene286	121.433	155.081	146.078	70.604	69.0164	78.768	109.777	50.1093	70.0318	64.8668	76.6004	86.7432	51.4314	47.3251	36.7616	new_gene304	NA	NA	NA	NA	NA	PF00951.17^Arterivirus GL envelope glycoprotein	NA	SignalP-TM	i7-26o36-58i
new_gene287	255.634	242.171	184.397	333.066	174.197	283.661	336.743	221.961	264.403	203.736	288.414	299.967	240.535	240.095	260.481	new_gene305	XP_016681282.1^PREDICTED: uncharacterized protein LOC107900082^100.0%	NA	NA	NA	NA	PF13456.5^Reverse transcriptase-like	NA	NA	NA
new_gene288	16.2799	37.5995	41.6479	60.0929	20.5889	18.9625	72.3634	81.6789	74.5489	43.6452	35.5025	30.8099	51.6855	55.977	47.5415	new_gene306	KZV20046.1^retrovirus-related Pol polyprotein from transposon TNT 1-94^76.43%	P04146.3^RecName: Full=Copia protein; AltName: Full=Gag-int-pol protein; Contains: RecName: Full=Copia VLP protein; Contains: RecName: Full=Copia protease^37.23%	NA	GO:0004190^aspartic-type endopeptidase activity^molecular_function;GO:0005524^ATP binding^molecular_function;GO:0003676^nucleic acid binding^molecular_function;GO:0008270^zinc ion binding^molecular_function;GO:0015074^DNA integration^biological_process;GO:0000943^retrotransposon nucleocapsid^cellular_component	NA	PF01987.16^Mitochondrial biogenesis AIM24	NA	NA	NA
new_gene289	495.169	683.786	592.403	332.121	325.53	893.981	113.587	66.5933	103.739	676.959	1067.42	1045.02	657.142	1016.64	691.449	new_gene307	PKI47002.1^hypothetical protein CRG98_032627^77.0%	Q7LHG5.2^RecName: Full=Transposon Ty3-I Gag-Pol polyprotein; AltName: Full=Gag3-Pol3; AltName: Full=Transposon Ty3-2 TYA-TYB polyprotein; Contains: RecName: Full=Capsid protein; Short=CA; AltName: Full=p24; Contains: RecName: Full=Spacer peptide p3; Contains: RecName: Full=Nucleocapsid protein p11; Short=NC; Contains: RecName: Full=Ty3 protease; Short=PR; AltName: Full=p16; Contains: RecName: Ful…	NA	GO:0004190^aspartic-type endopeptidase activity^molecular_function;GO:0005524^ATP binding^molecular_function;GO:0003677^DNA binding^molecular_function;GO:0003887^DNA-directed DNA polymerase activity^molecular_function;GO:0008233^peptidase activity^molecular_function;GO:0004540^ribonuclease activity^molecular_function;GO:0003723^RNA binding^molecular_function;GO:0003964^RNA-directed DNA polymerase…	COG2801|KOG0017^Retrotransposon protein^C	PF00078.26^Reverse transcriptase (RNA-dependent DNA polymerase)	NA	SignalP-TM	NA
new_gene29	98.9093	60.2358	132.699	109.157	76.5115	21.4552	103.297	52.9648	99.6114	43.8006	48.0584	88.7507	99.9328	24.1522	64.0877	new_gene308	PPE01038.1^hypothetical protein GOBAR_DD02003^65.52%	NA	NA	NA	NA	PF14392.5^Zinc knuckle	NA	NA	NA
new_gene290	4.83137	2.90904	15.114	14.4515	7.60733	2.81681	0	0	0	11.1742	24.7083	32.2682	109.313	68.3375	64.8992	new_gene309	XP_012492413.1^PREDICTED: putative quinone-oxidoreductase homolog, chloroplastic^98.46%	Q9SV68.1^RecName: Full=Chloroplast envelope quinone oxidoreductase homolog; Short=ceQORH^68.46%	NA	GO:0016491^oxidoreductase activity^molecular_function;GO:0009507^chloroplast^cellular_component;GO:0009941^chloroplast envelope^cellular_component;GO:0009706^chloroplast inner membrane^cellular_component;GO:0009535^chloroplast thylakoid membrane^cellular_component;GO:0005886^plasma membrane^cellular_component;GO:0005773^vacuole^cellular_component	COG0604|KOG1198^alcohol dehydrogenase^C	PF13602.5^Zinc-binding dehydrogenase	NA	NA	NA
new_gene291	314.853	348.171	416.766	340.113	256.254	212.607	412.65	351.769	281.179	116.523	348.879	353.175	255.125	243.282	251.465	new_gene31	PPR94291.1^hypothetical protein GOBAR_AA26377^98.99%	NA	NA	NA	NA	NA	NA	NA	NA
new_gene292	9.81301	3.79993	42.2188	46.8638	0	61.6048	23.0359	0	0	13.1855	16.5409	0	6.87614	28.4138	2.26009	new_gene310	XP_012434754.1^PREDICTED: uncharacterized protein LOC105761482^93.33%	NA	NA	NA	NA	PF13966.5^zinc-binding in reverse transcriptase	NA	NA	NA
new_gene293	123.287	12.6516	97.0497	28.7393	16.6083	124.987	70.5013	38.5159	86.7599	177.61	193.862	287.417	23.7914	31.939	20.1636	new_gene311	XP_017639468.1^PREDICTED: extensin^91.67%	NA	NA	NA	NA	PF04554.12^Extensin-like region	NA	NA	NA
new_gene294	59.2804	66.4558	65.729	107.294	43.0257	82.6001	65.431	89.3592	118.111	13.281	19.6469	24.4019	11.5368	54.1016	39.8237	new_gene312	XP_017613702.1^PREDICTED: probable CCR4-associated factor 1 homolog 6^99.2%	Q9SAI2.1^RecName: Full=Probable CCR4-associated factor 1 homolog 6^76.8%	K12581|CNOT7_8, CAF1, POP2|http://www.genome.jp/dbget-bin/www_bget?ko:K12581	GO:0046872^metal ion binding^molecular_function;GO:0004535^poly(A)-specific ribonuclease activity^molecular_function;GO:0003723^RNA binding^molecular_function;GO:0043928^exonucleolytic catabolism of deadenylated mRNA^biological_process;GO:0017148^negative regulation of translation^biological_process;GO:0030015^CCR4-NOT core complex^cellular_component;GO:0005634^nucleus^cellular_component;GO:00009…	COG5228|KOG0304^CCR4-associated factor 1 homolog^K	NA	NA	SignalP-TM	NA
new_gene295	92.4784	95.2874	100.027	142.358	89.8618	110.345	129.242	99.6487	74.4411	89.371	128	142.363	138.775	71.2529	143.685	new_gene313	XP_016722753.1^PREDICTED: phospholipase D zeta 1-like^100.0%	Q9LRZ5.1^RecName: Full=Phospholipase D zeta 1; Short=PLDzeta1; AltName: Full=Phospholipase D p1; Short=AtPLDp1; AltName: Full=Phospholipase D1 PHOX and PX-containing domain protein^75.36%	K01115|PLD1_2|http://www.genome.jp/dbget-bin/www_bget?ko:K01115	GO:0070290^N-acylphosphatidylethanolamine-specific phospholipase D activity^molecular_function;GO:0004630^phospholipase D activity^molecular_function;GO:0048017^inositol lipid-mediated signaling^biological_process;GO:0008610^lipid biosynthetic process^biological_process;GO:0016042^lipid catabolic process^biological_process;GO:0006654^phosphatidic acid biosynthetic process^biological_process;GO:00…	COG1502|KOG1329^Phospholipase D Active site motif^I	NA	NA	NA	NA
new_gene296	168.743	183.356	273.47	171.301	154.879	115.462	147.788	171.405	179.096	136.759	127.945	159.908	138.803	127.373	134.219	new_gene314	XP_016669675.1^PREDICTED: uncharacterized protein LOC107889663^61.31%	NA	NA	NA	COG2801|KOG0017^Inherit from KOG: Retrotransposon protein^L	PF14223.5^gag-polypeptide of LTR copia-type	NA	NA	NA
new_gene297	14.2969	23.6143	6.06429	17.722	41.028	15.7244	0	7.20418	0	41.9864	30.2793	30.1058	89.7978	48.3013	80.4201	new_gene315	PPD74221.1^hypothetical protein GOBAR_DD28838^100.0%	NA	NA	NA	NA	NA	NA	NA	NA
new_gene298	54.2599	18.4602	60.295	78.5878	24.1089	46.6753	31.2027	13.5043	31.0768	40.3767	27.9053	12.1387	22.3073	20.8187	48.5095	new_gene316	PPR87751.1^hypothetical protein GOBAR_AA32936^99.22%	NA	NA	NA	NA	PF14309.5^Domain of unknown function (DUF4378)	NA	NA	NA
new_gene299	117.774	81.3621	81.6219	75.7681	69.766	77.6811	62.751	119.223	133.899	85.4814	85.614	88.6683	88.5472	52.4526	65.5632	new_gene317	KJB33209.1^hypothetical protein B456_006G000800^92.68%	P08770.2^RecName: Full=Putative AC transposase; AltName: Full=ORFA^32.63%	NA	GO:0003677^DNA binding^molecular_function;GO:0046983^protein dimerization activity^molecular_function;GO:0006310^DNA recombination^biological_process;GO:0032196^transposition^biological_process;GO:0005634^nucleus^cellular_component	KOG1121^Inherit from KOG: transposon protein^L	PF14372.5^Domain of unknown function (DUF4413)	NA	NA	NA
new_gene3	50.2533	87.5218	110.594	88.2051	67.0891	74.2143	105.367	146.67	64.1969	36.2009	72.3761	78.6594	94.9665	41.5027	75.0418	new_gene318	PPD73034.1^hypothetical protein GOBAR_DD30059^96.49%	NA	NA	NA	NA	PF13456.5^Reverse transcriptase-like	NA	NA	NA
new_gene30	53.5976	531.102	354.429	211.751	136.586	215.742	354.046	166.443	283.421	345.977	407.156	714.495	91.7836	171.795	106.941	new_gene319	KJB33209.1^hypothetical protein B456_006G000800^92.05%	P08770.2^RecName: Full=Putative AC transposase; AltName: Full=ORFA^33.6%	NA	GO:0003677^DNA binding^molecular_function;GO:0046983^protein dimerization activity^molecular_function;GO:0006310^DNA recombination^biological_process;GO:0032196^transposition^biological_process;GO:0005634^nucleus^cellular_component	KOG1121^Inherit from KOG: transposon protein^L	PF14372.5^Domain of unknown function (DUF4413)	NA	NA	NA
new_gene300	128.603	146.977	175.769	268.519	254.26	189.448	109.717	107.388	128.024	137.051	222.712	132.237	46.7895	73.642	154.689	new_gene32	XP_017635955.1^PREDICTED: extensin-like^76.74%	NA	NA	NA	NA	NA	NA	NA	NA
new_gene301	181.287	155.802	202.786	142.213	96.7702	148.705	168.911	88.193	96.5424	51.8148	121.43	223.89	96.1139	104.757	126.458	new_gene320	PPD80116.1^hypothetical protein GOBAR_DD22955^73.81%	NA	NA	NA	NA	NA	NA	NA	NA
new_gene302	21065.7	22224.2	15237.6	9006.36	25761.9	13490.6	89596.4	102888	64360	46006.8	25066	24804.6	52904.4	17146.3	39672	new_gene321	XP_017629028.1^PREDICTED: uncharacterized protein LOC108472008^55.61%	NA	NA	NA	KOG1075^Inherit from KOG: Retrotransposon protein^S	PF13456.5^Reverse transcriptase-like	NA	NA	NA
new_gene303	167.649	313.66	193.88	247.267	118.132	147.687	198.254	154.984	137.669	117.585	192.053	345.872	151.994	156.751	144.295	new_gene323	XP_017644199.1^PREDICTED: uncharacterized protein LOC108484814^66.14%	Q94HW2.1^RecName: Full=Retrovirus-related Pol polyprotein from transposon RE1; AltName: Full=Retro element 1; Short=AtRE1; Includes: RecName: Full=Protease RE1; Includes: RecName: Full=Reverse transcriptase RE1; Includes: RecName: Full=Endonuclease RE1^35.33%	NA	GO:0004190^aspartic-type endopeptidase activity^molecular_function;GO:0004519^endonuclease activity^molecular_function;GO:0046872^metal ion binding^molecular_function;GO:0003676^nucleic acid binding^molecular_function;GO:0003964^RNA-directed DNA polymerase activity^molecular_function;GO:0015074^DNA integration^biological_process;GO:0006310^DNA recombination^biological_process;GO:0000943^retrotran…	COG2801|KOG0017^Retrotransposon protein^L	PF07727.13^Reverse transcriptase (RNA-dependent DNA polymerase)	NA	NA	NA
new_gene304	81.9622	68.3513	88.3601	39.9774	15.5365	34.0739	50.3756	39.867	33.3601	28.6045	38.621	93.7236	20.177	19.1482	17.2597	new_gene324	PPD68987.1^hypothetical protein GOBAR_DD34133^69.31%	NA	NA	NA	NA	NA	NA	NA	NA
new_gene305	427.422	267.387	152.238	160.571	292.835	205.882	214.066	452.561	98.6334	794.621	297.432	744.721	287.47	360.756	543.012	new_gene325	XP_016743091.1^PREDICTED: L10-interacting MYB domain-containing protein-like^92.62%	Q9FFJ8.1^RecName: Full=L10-interacting MYB domain-containing protein^31.16%	NA	GO:0005634^nucleus^cellular_component	NA	PF12776.6^Myb/SANT-like DNA-binding domain	NA	NA	NA
new_gene306	192.788	145.137	149.428	132.444	133.164	155.216	113.133	119.488	140.568	87.2905	181.261	186.714	133.53	145.138	124.731	new_gene327	XP_012441791.1^PREDICTED: uncharacterized protein LOC105766761^75.0%	Q94HW2.1^RecName: Full=Retrovirus-related Pol polyprotein from transposon RE1; AltName: Full=Retro element 1; Short=AtRE1; Includes: RecName: Full=Protease RE1; Includes: RecName: Full=Reverse transcriptase RE1; Includes: RecName: Full=Endonuclease RE1^49.15%	NA	GO:0004190^aspartic-type endopeptidase activity^molecular_function;GO:0004519^endonuclease activity^molecular_function;GO:0046872^metal ion binding^molecular_function;GO:0003676^nucleic acid binding^molecular_function;GO:0003964^RNA-directed DNA polymerase activity^molecular_function;GO:0015074^DNA integration^biological_process;GO:0006310^DNA recombination^biological_process;GO:0000943^retrotran…	COG2801|KOG0017^Retrotransposon protein^L	PF07727.13^Reverse transcriptase (RNA-dependent DNA polymerase)	NA	NA	NA
new_gene307	30.6346	31.5201	23.0836	23.8064	35.9307	20.2505	271.954	194.884	191.882	67.5299	41.8098	54.7444	42.023	11.1189	25.7448	new_gene328	NA	NA	NA	NA	NA	NA	NA	SignalP-TM	i13-30o
new_gene308	44.1055	27.0429	30.958	55.0991	94.292	82.3372	39.356	58.969	55.9671	84.5325	119.748	226.896	177.34	70.8207	135.858	new_gene329	XP_012452907.1^PREDICTED: uncharacterized protein LOC105774885^60.0%	NA	NA	NA	NA	NA	NA	NA	NA
new_gene309	3873.57	4899.92	4814.61	4666.36	5866.35	4413.51	4192.28	4401.75	3695.49	8669.43	5136.2	6143.94	6998.7	6714.2	6822.67	new_gene33	XP_016694253.1^PREDICTED: uncharacterized protein LOC107910831^69.96%	P11369.2^RecName: Full=LINE-1 retrotransposable element ORF2 protein; Short=ORF2p; AltName: Full=Long interspersed element-1; Short=L1; AltName: Full=Retrovirus-related Pol polyprotein LINE-1; Includes: RecName: Full=Reverse transcriptase; Includes: RecName: Full=Endonuclease^31.48%	NA	GO:0004519^endonuclease activity^molecular_function;GO:0046872^metal ion binding^molecular_function;GO:0003964^RNA-directed DNA polymerase activity^molecular_function;GO:0006310^DNA recombination^biological_process	KOG1075^Retrotransposon protein^S	PF00078.26^Reverse transcriptase (RNA-dependent DNA polymerase)	NA	NA	NA
new_gene31	276.346	259.671	261.075	251.18	176.936	228.398	305.837	285.09	252.997	86.0977	256.76	283.939	192.461	123.768	149.347	new_gene330	XP_016675439.1^PREDICTED: uncharacterized protein LOC107894697^95.94%	P10978.1^RecName: Full=Retrovirus-related Pol polyprotein from transposon TNT 1-94; Includes: RecName: Full=Protease; Includes: RecName: Full=Reverse transcriptase; Includes: RecName: Full=Endonuclease^28.86%	K07739|ELP3, KAT9|http://www.genome.jp/dbget-bin/www_bget?ko:K07739	GO:0004190^aspartic-type endopeptidase activity^molecular_function;GO:0004519^endonuclease activity^molecular_function;GO:0003676^nucleic acid binding^molecular_function;GO:0003964^RNA-directed DNA polymerase activity^molecular_function;GO:0008270^zinc ion binding^molecular_function;GO:0015074^DNA integration^biological_process;GO:0000943^retrotransposon nucleocapsid^cellular_component	COG2801|KOG0017^Inherit from KOG: Retrotransposon protein^L	PF13976.5^GAG-pre-integrase domain	NA	NA	NA
new_gene310	702.524	664.546	768.346	471.375	264.044	503.581	1066.44	699.864	893.261	709.531	445.588	661.965	227.748	574.74	415.681	new_gene331	XP_016704300.1^PREDICTED: uncharacterized protein LOC107919333^58.33%	NA	NA	NA	NA	PF13456.5^Reverse transcriptase-like	NA	NA	NA
new_gene311	4997.64	5443.84	4829.49	4837.7	7449.33	5883.52	7674.69	7621.78	12413	15757.7	8483.04	7953.32	2879.08	4920.67	5207.86	new_gene332	PPE02911.1^hypothetical protein GOBAR_DD00071^95.54%	NA	NA	NA	NA	NA	NA	NA	NA
new_gene312	59.6765	45.4597	45.8912	25.3695	36.131	39.8383	75.744	123.577	50.5988	42.5983	53.1438	57.1777	49.2739	23.197	39.4596	new_gene333	XP_016714134.1^PREDICTED: uncharacterized protein LOC107927559^64.5%	NA	NA	NA	NA	PF14223.5^gag-polypeptide of LTR copia-type	NA	NA	NA
new_gene313	216.364	243.796	203.003	348.846	202.183	293.632	342.066	206.373	192.137	170.962	232.408	381.423	203.599	231.597	209.379	new_gene334	XP_016673182.1^PREDICTED: uncharacterized protein LOC107892628^74.73%	Q94HW2.1^RecName: Full=Retrovirus-related Pol polyprotein from transposon RE1; AltName: Full=Retro element 1; Short=AtRE1; Includes: RecName: Full=Protease RE1; Includes: RecName: Full=Reverse transcriptase RE1; Includes: RecName: Full=Endonuclease RE1^29.3%	NA	GO:0004190^aspartic-type endopeptidase activity^molecular_function;GO:0004519^endonuclease activity^molecular_function;GO:0046872^metal ion binding^molecular_function;GO:0003676^nucleic acid binding^molecular_function;GO:0003964^RNA-directed DNA polymerase activity^molecular_function;GO:0015074^DNA integration^biological_process;GO:0006310^DNA recombination^biological_process;GO:0000943^retrotran…	COG2801|KOG0017^Retrotransposon protein^C	PF13976.5^GAG-pre-integrase domain	NA	NA	NA
new_gene314	36.306	35.1354	56.6777	79.3006	19.3724	36.3785	34.3548	52.169	58.5452	39.0729	87.0643	118.334	28.947	38.9766	39.8768	new_gene335	PPS02006.1^hypothetical protein GOBAR_AA18653^100.0%	NA	NA	NA	NA	PF06088.10^Nucleopolyhedrovirus telokin-like protein-20 (TLP20)	NA	SignalP-TM	NA
new_gene315	128.273	123.333	98.2219	161.326	103.754	156.938	107.807	83.6868	96.4898	227.912	292.913	487.556	84.7306	94.7058	84.9204	new_gene336	ASA69423.1^CONSTANS-like protein^100.0%	Q940T9.2^RecName: Full=Zinc finger protein CONSTANS-LIKE 4^54.92%	NA	GO:0008270^zinc ion binding^molecular_function;GO:0005634^nucleus^cellular_component	COG5641|KOG1601^B-box zinc finger^K	PF06203.13^CCT motif	NA	NA	NA
new_gene316	52.6479	69.1587	53.9924	91.5622	59.8414	78.4197	85.0404	50.1568	79.8397	54.6942	80.3309	89.0364	155.708	123.47	59.4344	new_gene337	XP_016727832.1^PREDICTED: probable LRR receptor-like serine/threonine-protein kinase At4g36180^100.0%	Q9C6A6.1^RecName: Full=Receptor-like protein 13; Short=AtRLP13; Flags: Precursor^51.58%	NA	GO:0016021^integral component of membrane^cellular_component;GO:0005886^plasma membrane^cellular_component	COG4886|KOG0619^Leucine Rich Repeat^UY	PF13855.5^Leucine rich repeat	NA	NA	o758-780i
new_gene317	73.2696	64.993	80.3132	59.3307	49.2316	61.3167	62.4172	54.4598	59.4007	32.5406	44.7208	65.5301	31.882	34.0251	43.4678	new_gene338	PPD74931.1^hypothetical protein GOBAR_DD28153^100.0%	NA	NA	NA	NA	NA	NA	NA	NA
new_gene318	336.937	368.842	418.149	401.214	139.55	357.221	530.048	563.836	541.66	379.908	531.536	686.74	253.724	321.522	409.169	new_gene339	KJB40598.1^hypothetical protein B456_007G070600^100.0%	NA	NA	NA	NA	PF13850.5^Endoplasmic Reticulum-Golgi Intermediate Compartment (ERGIC)	NA	SignalP-TM	o10-27i
new_gene319	18.7566	13.6068	13.7997	40.0327	16.1148	14.1187	24.6012	22.7078	7.50938	14.09	21.1082	22.5324	18.2108	18.2597	13.12	new_gene34	XP_012461344.1^PREDICTED: uncharacterized protein LOC105781345^88.0%	NA	NA	NA	NA	PF03004.13^Plant transposase (Ptta/En/Spm family)	NA	NA	NA
new_gene32	0	3.99656	1.52859	25.995	10.3642	17.3152	0	0	0	82.588	46.3944	115.972	41.0242	52.5915	29.6809	new_gene340	XP_016752431.1^PREDICTED: uncharacterized protein LOC107960628^75.64%	NA	NA	NA	NA	PF08284.10^Retroviral aspartyl protease	NA	NA	NA
new_gene320	423.971	354.448	731.502	798.501	600.079	447.41	625.464	392.963	497.997	625.333	495.189	706.305	811.07	772.235	591.395	new_gene341	XP_016703529.1^PREDICTED: pentatricopeptide repeat-containing protein At4g14190, chloroplastic-like isoform X1^100.0%	NA	NA	NA	KOG4197^pentatricopeptide repeat-containing protein At4g14190^S	NA	NA	NA	NA
new_gene321	595.202	637.49	630.978	269.219	256.146	277.507	1147.93	1302.26	1034.68	626.68	998.238	760.101	461.343	362.287	455.899	new_gene342	NA	NA	NA	NA	NA	PF01991.17^ATP synthase (E/31 kDa) subunit	NA	SignalP-TM	i56-74o
new_gene322	236.31	205.663	303.384	207.365	152.635	189.655	168.956	95.252	183.917	113.972	190.785	257.631	165.421	202.828	317.513	new_gene343	XP_016725207.1^PREDICTED: uncharacterized mitochondrial protein AtMg00810-like^68.35%	Q9ZT94.1^RecName: Full=Retrovirus-related Pol polyprotein from transposon RE2; AltName: Full=Retro element 2; Short=AtRE2; Includes: RecName: Full=Protease RE2; Includes: RecName: Full=Reverse transcriptase RE2; Includes: RecName: Full=Endonuclease RE2^45.84%	NA	GO:0004190^aspartic-type endopeptidase activity^molecular_function;GO:0004519^endonuclease activity^molecular_function;GO:0046872^metal ion binding^molecular_function;GO:0003676^nucleic acid binding^molecular_function;GO:0003964^RNA-directed DNA polymerase activity^molecular_function;GO:0015074^DNA integration^biological_process;GO:0006310^DNA recombination^biological_process;GO:0000943^retrotran…	COG2801|KOG0017^Retrotransposon protein^C	PF07727.13^Reverse transcriptase (RNA-dependent DNA polymerase)	NA	NA	NA
new_gene323	38.6944	83.5763	74.6986	61.2008	67.3324	73.4914	81.741	88.7935	64.1379	44.5206	131.712	161.364	60.8089	81.4147	76.1285	new_gene344	KJB64630.1^hypothetical protein B456_010G058500^67.13%	NA	NA	NA	NA	NA	NA	NA	NA
new_gene324	29.476	28.3653	92.2302	4.98902	0	18.2635	45.7562	25.6611	12.878	51.38	30.1149	36.489	104.506	61.4007	32.2782	new_gene345	XP_016733510.1^PREDICTED: uncharacterized protein LOC107944194, partial^100.0%	NA	NA	NA	COG2801|KOG0017^Retrotransposon protein^C	PF03732.16^Retrotransposon gag protein	NA	NA	NA
new_gene325	59.4366	55.4616	56.4901	64.8264	37.892	77.9761	38.7461	50.8101	46.8167	30.0343	41.468	70.7234	50.2742	36.905	20.2879	new_gene346	PPR82524.1^hypothetical protein GOBAR_AA38189^78.03%	NA	NA	NA	NA	PF03004.13^Plant transposase (Ptta/En/Spm family)	NA	NA	NA
new_gene326	255.277	224.155	240.622	266.244	175.988	251.371	244.835	262.057	181.439	128.164	138.664	163.182	320.346	128.866	185.973	new_gene347	XP_016707787.1^PREDICTED: uncharacterized mitochondrial protein AtMg00310-like^52.63%	NA	NA	NA	KOG1075^Protein of unknown function (DUF2985)^S	NA	NA	NA	NA
new_gene327	54.9998	62.6246	59.0428	48.5296	62.5324	59.2019	54.0533	77.3427	34.0759	22.0876	48.87	72.1256	43.7381	62.741	31.4271	new_gene348	PPD79211.1^hypothetical protein GOBAR_DD23860^56.85%	NA	NA	NA	KOG1075^Retrotransposon protein^S	NA	NA	NA	NA
new_gene328	413.824	509.888	846.152	901.039	275.504	559.987	476.468	163.375	835.362	744.779	1148.64	1275.25	50.8845	112.457	162.177	new_gene349	XP_012465943.1^PREDICTED: uncharacterized protein LOC105784586^79.56%	NA	NA	NA	NA	PF00505.18^HMG (high mobility group) box	NA	SignalP-TM	i13-32o
new_gene329	104.31	135.338	120.217	398.505	233.009	291.864	12.3152	23.4979	19.7288	210.101	87.4849	137.162	361.167	262.185	226.636	new_gene35	XP_012441796.1^PREDICTED: uncharacterized protein LOC105766768^66.67%	P93295.1^RecName: Full=Uncharacterized mitochondrial protein AtMg00310; AltName: Full=ORF154^42.05%	NA	GO:0005739^mitochondrion^cellular_component	KOG1075^Protein of unknown function (DUF2985)^S	PF13966.5^zinc-binding in reverse transcriptase	NA	SignalP-TM	NA
new_gene33	84.3204	93.1371	92.9702	95.6775	57.4545	87.5008	75.2648	75.6726	81.8841	48.9869	85.2212	133.285	85.1969	64.6626	63.3089	new_gene350	PPS19290.1^hypothetical protein GOBAR_AA01277^90.53%	NA	NA	NA	KOG1075^Inherit from KOG: Retrotransposon protein^S	PF14111.5^Domain of unknown function (DUF4283)	NA	NA	NA
new_gene330	188.436	204.226	298.919	330.871	287.225	240.087	243.592	152.174	152.641	172.893	218.739	345.787	490.543	210.017	313.1	new_gene351	XP_017605433.1^PREDICTED: uncharacterized protein LOC108452180 isoform X1^38.74%	NA	NA	NA	NA	NA	NA	NA	o85-107i
new_gene331	195.376	313.791	316.744	323.942	191.685	250.639	177.755	100.18	134.762	202.228	187.589	270.658	241.067	262.181	216.578	new_gene353	NA	NA	NA	NA	NA	PF04554.12^Extensin-like region	NA	NA	NA
new_gene332	62.6443	30.8689	31.569	21.9874	7.09404	26.0223	66.8333	22.9984	21.0781	21.3731	53.4689	34.4211	7.74228	61.9267	41.5482	new_gene354	XP_016679277.1^PREDICTED: uncharacterized protein LOC107898263^82.13%	P14381.1^RecName: Full=Transposon TX1 uncharacterized 149 kDa protein; AltName: Full=ORF 2^22.12%	NA	NA	NA	PF00078.26^Reverse transcriptase (RNA-dependent DNA polymerase)	NA	NA	NA
new_gene333	34.3686	48.9807	56.2419	64.4838	61.3027	47.7753	57.2973	38.7209	60.9061	24.5928	62.8837	105.746	15.9291	51.5841	29.748	new_gene355	XP_016725846.1^PREDICTED: uncharacterized mitochondrial protein AtMg00810-like^88.24%	Q9ZT94.1^RecName: Full=Retrovirus-related Pol polyprotein from transposon RE2; AltName: Full=Retro element 2; Short=AtRE2; Includes: RecName: Full=Protease RE2; Includes: RecName: Full=Reverse transcriptase RE2; Includes: RecName: Full=Endonuclease RE2^50.0%	NA	GO:0004190^aspartic-type endopeptidase activity^molecular_function;GO:0004519^endonuclease activity^molecular_function;GO:0046872^metal ion binding^molecular_function;GO:0003676^nucleic acid binding^molecular_function;GO:0003964^RNA-directed DNA polymerase activity^molecular_function;GO:0015074^DNA integration^biological_process;GO:0006310^DNA recombination^biological_process;GO:0000943^retrotran…	COG2124|KOG0017|KOG0156^Cytochrome p450^Q	NA	NA	NA	NA
new_gene334	55.4551	35.3981	50.1463	57.0461	56.7158	43.1111	29.464	48.5976	30.9329	15.6567	85.7969	194.115	49.6489	42.8234	69.1183	new_gene357	PPR84389.1^hypothetical protein GOBAR_AA36322^74.47%	NA	NA	NA	NA	NA	NA	NA	NA
new_gene335	317.018	169.394	223.098	287.457	155.643	234.932	186.322	173.893	144.35	150.217	19.5036	127.938	205.351	250.682	206.248	new_gene358	KJB76214.1^hypothetical protein B456_012G077800, partial^67.77%	NA	NA	NA	KOG1075^Retrotransposon protein^S	PF13456.5^Reverse transcriptase-like	NA	NA	NA
new_gene336	227.934	275.942	161.23	584.387	377.724	353.771	190.484	140.277	162.148	474.123	424.921	647.723	235.18	607.899	334.164	new_gene359	XP_016725512.1^PREDICTED: histone-lysine N-methyltransferase ASHR3-like^100.0%	Q949T8.1^RecName: Full=Histone-lysine N-methyltransferase ASHR3; AltName: Full=ASH1-related protein 3; AltName: Full=Protein SET DOMAIN GROUP 4; AltName: Full=Protein stamen loss^47.98%	K11423|SETD2, SET2|http://www.genome.jp/dbget-bin/www_bget?ko:K11423	GO:0046975^histone methyltransferase activity (H3-K36 specific)^molecular_function;GO:0046872^metal ion binding^molecular_function;GO:0007275^multicellular organism development^biological_process;GO:0006355^regulation of transcription, DNA-templated^biological_process;GO:0000785^chromatin^cellular_component;GO:0005634^nucleus^cellular_component	COG2940|KOG1081^Histone-lysine N-methyltransferase^K	PF13832.5^PHD-zinc-finger like domain	NA	NA	NA
new_gene337	29.7168	14.4006	31.7799	15.0192	38.2563	51.925	43.4463	26.8266	18.4091	41.2669	30.8874	31.577	22.6769	42.7671	13.9477	new_gene36	PPD87008.1^hypothetical protein GOBAR_DD16081^51.44%	NA	NA	NA	NA	PF13456.5^Reverse transcriptase-like	NA	NA	NA
new_gene338	20.6392	9.9262	75.3274	78.376	27.0393	60.7128	40.2529	73.633	33.6454	13.7368	25.7442	22.7951	49.9205	9.91737	29.7462	new_gene360	KJB08694.1^hypothetical protein B456_001G098200^93.75%	NA	NA	NA	NA	NA	NA	SignalP-TM	i12-34o
new_gene339	32.4948	76.2904	77.6832	125.549	51.5496	70.9903	28.2278	4.13547	32.922	110.178	162.112	439.998	46.5201	54.8211	26.5937	new_gene361	XP_016721437.1^PREDICTED: beta-adaptin-like protein C^100.0%	O00203.3^RecName: Full=AP-3 complex subunit beta-1; AltName: Full=Adaptor protein complex AP-3 subunit beta-1; AltName: Full=Adaptor-related protein complex 3 subunit beta-1; AltName: Full=Beta-3A-adaptin; AltName: Full=Clathrin assembly protein complex 3 beta-1 large chain^50.0%	K12397|AP3B|http://www.genome.jp/dbget-bin/www_bget?ko:K12397	GO:0030742^GTP-dependent protein binding^molecular_function;GO:0019903^protein phosphatase binding^molecular_function;GO:0008089^anterograde axonal transport^biological_process;GO:0048490^anterograde synaptic vesicle transport^biological_process;GO:0048007^antigen processing and presentation, exogenous lipid antigen via MHC class Ib^biological_process;GO:0007596^blood coagulation^biological_proce…	COG5096|KOG1060^AP3-complex subunit^U	PF01602.19^Adaptin N terminal region	NA	SignalP-TM	NA
new_gene34	99.9018	92.5525	110.495	0	17.7118	39.9924	120.014	88.83	148.662	17.0216	39.6719	27.4278	23.0025	67.999	27.1752	new_gene362	XP_016702246.1^PREDICTED: probable LRR receptor-like serine/threonine-protein kinase At3g47570^61.51%	Q94HW2.1^RecName: Full=Retrovirus-related Pol polyprotein from transposon RE1; AltName: Full=Retro element 1; Short=AtRE1; Includes: RecName: Full=Protease RE1; Includes: RecName: Full=Reverse transcriptase RE1; Includes: RecName: Full=Endonuclease RE1^47.91%	NA	GO:0004190^aspartic-type endopeptidase activity^molecular_function;GO:0004519^endonuclease activity^molecular_function;GO:0046872^metal ion binding^molecular_function;GO:0003676^nucleic acid binding^molecular_function;GO:0003964^RNA-directed DNA polymerase activity^molecular_function;GO:0015074^DNA integration^biological_process;GO:0006310^DNA recombination^biological_process;GO:0000943^retrotran…	COG2801|KOG0017^Retrotransposon protein^L	PF07727.13^Reverse transcriptase (RNA-dependent DNA polymerase)	NA	NA	NA
new_gene340	24.5211	24.9841	50.9637	42.8811	26.5754	42.8138	55.2382	32.769	41.4073	0	19.8588	9.99411	13.1801	7.63383	14.2054	new_gene363	OMO56743.1^hypothetical protein CCACVL1_26312^45.16%	NA	NA	NA	NA	PF05659.10^Arabidopsis broad-spectrum mildew resistance protein RPW8	NA	NA	NA
new_gene341	194.034	222.094	152.563	158.299	114.111	93.9438	224.408	113.203	120.003	136.762	236.383	210.548	194.572	99.4016	109.032	new_gene364	XP_016751075.1^PREDICTED: uncharacterized protein LOC107959512^100.0%	NA	NA	NA	NA	NA	NA	NA	NA
new_gene342	175.136	209.732	129.046	279.213	129.397	165.175	184.548	184.954	172.301	135.878	208.828	240.151	215.349	110.747	203.254	new_gene365	PPD92366.1^hypothetical protein GOBAR_DD10692^90.95%	NA	NA	NA	KOG4585^Inherit from KOG: transposon protein^L	PF13359.5^DDE superfamily endonuclease	NA	NA	NA
new_gene343	65.6911	169.018	213.864	141.788	76.4052	80.0661	157.899	152.249	344.834	166.67	101.434	173.442	113.94	150.216	185.082	new_gene366	XP_016747512.1^PREDICTED: uncharacterized protein LOC107956322^58.9%	P10978.1^RecName: Full=Retrovirus-related Pol polyprotein from transposon TNT 1-94; Includes: RecName: Full=Protease; Includes: RecName: Full=Reverse transcriptase; Includes: RecName: Full=Endonuclease^42.65%	NA	GO:0004190^aspartic-type endopeptidase activity^molecular_function;GO:0004519^endonuclease activity^molecular_function;GO:0003676^nucleic acid binding^molecular_function;GO:0003964^RNA-directed DNA polymerase activity^molecular_function;GO:0008270^zinc ion binding^molecular_function;GO:0015074^DNA integration^biological_process;GO:0000943^retrotransposon nucleocapsid^cellular_component	NA	PF07727.13^Reverse transcriptase (RNA-dependent DNA polymerase)	NA	NA	NA
new_gene344	19.7776	60.494	55.3537	48.9018	16.4955	16.182	34.9015	47.6664	23.7184	33.0593	76.1084	34.472	25.2228	23.603	40.0469	new_gene368	XP_017609549.1^PREDICTED: uncharacterized protein LOC108455510^56.12%	NA	NA	NA	NA	NA	NA	NA	NA
new_gene345	66.8204	43.517	32.8348	96.5048	43.1501	41.5929	43.9913	19.8389	23.3132	18.7276	46.5852	66.483	95.8604	118.233	83.4543	new_gene369	RVW41304.1^Retrovirus-related Pol polyprotein from transposon RE1^55.63%	NA	NA	NA	COG2801|KOG0017^Retrotransposon protein^C	PF13976.5^GAG-pre-integrase domain	NA	NA	NA
new_gene346	11.1454	12.3259	39.932	18.8695	13.714	27.4568	5.60346	12.1343	19.079	19.7017	24.6497	64.9515	11.7523	20.9772	9.53154	new_gene37	XP_016674449.1^PREDICTED: NAD kinase 2, chloroplastic-like^99.26%	Q9C5W3.1^RecName: Full=NAD kinase 2, chloroplastic; Short=AtNADK-2; Flags: Precursor^66.91%	K00858|ppnK, NADK|http://www.genome.jp/dbget-bin/www_bget?ko:K00858	GO:0005524^ATP binding^molecular_function;GO:0005516^calmodulin binding^molecular_function;GO:0003951^NAD+ kinase activity^molecular_function;GO:0019674^NAD metabolic process^biological_process;GO:0006741^NADP biosynthetic process^biological_process;GO:0009507^chloroplast^cellular_component	COG0061|KOG2178^nad kinase^G	NA	NA	NA	NA
new_gene347	39.1847	58.4605	39.0238	53.6686	33.1475	51.5116	30.8326	32.6768	28.571	7.35919	41.1729	75.2648	96.6987	31.6634	65.2141	new_gene371	GAU26239.1^hypothetical protein TSUD_224300^42.94%	P0C2F6.1^RecName: Full=Putative ribonuclease H protein At1g65750^39.27%	NA	GO:0046872^metal ion binding^molecular_function;GO:0003676^nucleic acid binding^molecular_function;GO:0004523^RNA-DNA hybrid ribonuclease activity^molecular_function	KOG1075^RNase H family protein^S	PF00078.26^Reverse transcriptase (RNA-dependent DNA polymerase)	NA	NA	NA
new_gene348	18.7947	26.5027	34.2296	40.6337	10.0999	7.38097	71.0658	14.7534	45.7073	3.31012	18.9379	11.2442	11.2007	42.3352	47.8109	new_gene372	XP_016736081.1^PREDICTED: tobamovirus multiplication protein 3-like^100.0%	Q402F3.1^RecName: Full=Tobamovirus multiplication protein 3; Short=NtTOM3^84.97%	NA	GO:0046786^viral replication complex formation and maintenance^biological_process;GO:0016021^integral component of membrane^cellular_component;GO:0009705^plant-type vacuole membrane^cellular_component	NA	PF06454.10^Protein of unknown function (DUF1084)	NA	SignalP-TM	o34-56i69-88o103-125i137-159o174-196i216-235o250-272i
new_gene349	16.0806	47.5041	71.0612	22.6312	11.081	18.6224	45.7796	20.0376	24.6724	15.4353	23.8851	57.0189	14.6201	53.9447	15.245	new_gene373	PPD91801.1^hypothetical protein GOBAR_DD11267^97.58%	NA	NA	NA	NA	PF17237.1^Family of unknown function (DUF5310)	NA	SignalP-TM	i16-35o
new_gene35	79.6809	64.3006	102.97	123.864	81.063	85.0469	77.3761	75.7959	53.3994	43.2755	110.86	148.355	111.731	82.5125	110.583	new_gene374	XP_012469624.1^PREDICTED: uncharacterized protein LOC105787670 isoform X4^100.0%	NA	NA	NA	NA	PF15497.5^snRNA-activating protein complex subunit 19, SNAPc subunit 19	NA	NA	NA
new_gene350	35.9516	67.9823	96.3263	29.2593	66.4997	38.8152	45.8551	46.461	27.9635	28.7117	59.4785	48.7305	37.7085	32.6385	23.6707	new_gene375	XP_016704309.1^PREDICTED: uncharacterized protein LOC107919346^100.0%	NA	NA	NA	NA	NA	NA	NA	NA
new_gene351	9.52433	17.841	24.3698	4.32214	2.62271	13.4486	43.3198	14.9223	10.7226	11.0652	15.8496	38.3698	0	6.86735	8.09361	new_gene376	XP_017629734.1^PREDICTED: uncharacterized protein LOC108472692^67.77%	NA	NA	NA	COG2801|KOG0017^Inherit from KOG: Retrotransposon protein^L	PF14223.5^gag-polypeptide of LTR copia-type	NA	NA	NA
new_gene352	29.7528	6.28505	43.1582	821.172	718.533	38.2181	650.783	485.85	21.2896	749.463	30.9319	4.70708	39.5602	2280.7	2353.96	new_gene377	CAN76196.1^hypothetical protein VITISV_041073^58.23%	P10978.1^RecName: Full=Retrovirus-related Pol polyprotein from transposon TNT 1-94; Includes: RecName: Full=Protease; Includes: RecName: Full=Reverse transcriptase; Includes: RecName: Full=Endonuclease^32.06%	NA	GO:0004190^aspartic-type endopeptidase activity^molecular_function;GO:0004519^endonuclease activity^molecular_function;GO:0003676^nucleic acid binding^molecular_function;GO:0003964^RNA-directed DNA polymerase activity^molecular_function;GO:0008270^zinc ion binding^molecular_function;GO:0015074^DNA integration^biological_process;GO:0000943^retrotransposon nucleocapsid^cellular_component	COG2801|KOG0017^Retrotransposon protein^C	PF00665.25^Integrase core domain	NA	NA	NA
new_gene353	930.546	1051.46	944.318	3209.17	7368.21	2222.25	1947.87	4672.63	7719.72	4504.12	8103.07	3584.41	1369.05	2141.33	2158.39	new_gene378	XP_016687477.1^PREDICTED: probable glycosyltransferase At5g03795^99.34%	Q9FFN2.2^RecName: Full=Probable glycosyltransferase At5g03795^63.7%	NA	GO:0016757^transferase activity, transferring glycosyl groups^molecular_function;GO:0071555^cell wall organization^biological_process;GO:0006486^protein glycosylation^biological_process;GO:0000139^Golgi membrane^cellular_component;GO:0016021^integral component of membrane^cellular_component	KOG1021|KOG4197^Has 866 Blast hits to 860 proteins in 87 species Archae - 0^GMW	PF03016.14^Exostosin family	GT47	NA	NA
new_gene354	78.1469	46.5973	87.2879	170.217	96.999	95.0985	23.8556	21.544	32.6518	12.3211	74.0034	127.015	185.89	100.108	89.5299	new_gene379	PPD93063.1^hypothetical protein GOBAR_DD09995^100.0%	NA	NA	NA	NA	PF05134.12^Type II secretion system (T2SS), protein L	NA	NA	i7-29o
new_gene355	51.8105	43.1617	34.6264	62.7319	41.0611	28.834	41.257	19.1525	30.7685	55.5133	48.7515	60.1247	23.3524	14.2729	24.4436	new_gene38	PON71732.1^LOW QUALITY PROTEIN: hypothetical protein PanWU01x14_071870^52.86%	NA	NA	NA	NA	NA	NA	SignalP-TM	NA
new_gene356	209.741	113.977	180.951	135.474	133.234	112.441	258.731	187.079	254.661	104.459	248.594	139.728	373.082	130.157	272.771	new_gene380	NA	NA	NA	NA	NA	PF05984.11^Cytomegalovirus UL20A protein	NA	NA	i5-24o69-91i
new_gene357	6.4133	6.30111	2.98156	24.4481	77.5644	12.7868	0	6.59408	7.29428	12.8017	12.6745	16.2995	2.28195	10.3721	4.0295	new_gene381	XP_016722442.1^PREDICTED: uncharacterized protein LOC107934506^97.32%	NA	K19525|VPS13A_C|http://www.genome.jp/dbget-bin/www_bget?ko:K19525	NA	COG5043|KOG1809^Protein of unknown function (DUF1162)^U	PF16908.4^Vacuolar sorting-associated protein 13, N-terminal	NA	NA	o95-114i
new_gene358	339.889	527.762	362.539	586.058	371.422	382.996	256.575	189.375	487.325	505.055	404.978	374.161	438.194	447.391	481.483	new_gene382	PPD71031.1^hypothetical protein GOBAR_DD32094^99.29%	NA	NA	NA	KOG4585^Inherit from KOG: transposon protein^L	PF17237.1^Family of unknown function (DUF5310)	NA	NA	NA
new_gene359	70.8256	93.1299	112.556	17.5572	56.4169	46.0076	40.3334	77.6346	72.2602	41.1058	91.4133	74.1257	94.6565	50.6552	54.0192	new_gene383	PPD88818.1^hypothetical protein GOBAR_DD14224^84.51%	NA	NA	NA	COG2801|KOG0017^Inherit from KOG: Retrotransposon protein^L	PF14223.5^gag-polypeptide of LTR copia-type	NA	NA	NA
new_gene36	286.049	271.626	444.65	327.237	186.041	238.088	440.503	333.604	250.923	328.5	264.132	415.961	245.864	365.584	292.136	new_gene384	PPD82194.1^hypothetical protein GOBAR_DD20880^42.86%	NA	NA	NA	NA	PF06750.12^Bacterial Peptidase A24 N-terminal domain	NA	NA	NA
new_gene360	82.8876	102.267	89.8979	85.8694	60.6056	78.5419	113.639	38.2784	50.9157	72.5337	73.2798	108.618	66.9994	30.3205	53.949	new_gene385	XP_016703665.1^PREDICTED: uncharacterized protein LOC107918588^100.0%	NA	NA	NA	NA	NA	NA	NA	NA
new_gene361	238.419	199.941	145.451	240.82	120.849	185.276	307.017	286.648	176.874	104.148	196.63	191.05	89.0076	122.711	155.163	new_gene387	KHG26700.1^GTPase obg^90.7%	NA	NA	NA	NA	NA	NA	NA	NA
new_gene362	224.454	180.437	198.096	210.482	145.776	161.05	284.203	354.287	229.579	7.62685	170.884	210.582	151.618	121.769	89.038	new_gene388	AAS73002.1^proline-rich protein^100.0%	NA	NA	NA	NA	NA	NA	NA	i7-26o
new_gene363	282.109	381.105	21.7961	836.748	533.183	40.2153	32.3684	112.291	61.0064	1422.82	1061.16	1056.33	2738.69	2251.32	2625.86	new_gene389	KJB81629.1^hypothetical protein B456_013G153300^100.0%	NA	NA	NA	NA	PF05545.10^Cbb3-type cytochrome oxidase component FixQ	NA	SignalP-TM	i12-31o36-58i
new_gene364	91.4267	65.9933	94.0646	100.295	82.016	106.468	34.4101	45.5272	33.5873	131.342	90.8646	117.784	133.049	121.631	102.185	new_gene39	XP_012454919.1^PREDICTED: uncharacterized protein LOC105776660 isoform X1^59.09%	NA	NA	NA	NA	NA	NA	NA	NA
new_gene365	32.2457	48.7593	21.94	15.7223	10.4406	11.912	38.1679	29.0309	8.96288	3.77058	5.12333	11.5729	33.158	19.6499	26.2294	new_gene4	KJB72826.1^hypothetical protein B456_011G201400, partial^98.29%	NA	NA	NA	NA	PF02557.16^D-alanyl-D-alanine carboxypeptidase	NA	SignalP-TM	o15-37i
new_gene366	42.5919	25.6361	23.0638	17.804	20.9422	16.1559	57.6064	13.075	23.7981	7.06943	8.21617	26.628	28.8586	1.52627	17.4718	new_gene40	XP_016707764.1^PREDICTED: putative nuclease HARBI1 isoform X1^95.24%	NA	NA	NA	KOG4585^Inherit from KOG: transposon protein^L	PF13359.5^DDE superfamily endonuclease	NA	NA	NA
new_gene367	3.80176	4.52457	15.8906	2.03209	1.615	41.9891	0	7.13274	18.305	6.06027	9.33239	11.9502	99.6704	23.4419	42.9427	new_gene41	KHG13369.1^60S ribosomal L2, mitochondrial^89.29%	NA	NA	NA	NA	NA	NA	NA	NA
new_gene368	14.8185	25.8473	5.61465	4.30164	10.4127	4.80433	35.5699	78.319	26.159	4.26257	5.81389	7.74593	8.9192	5.669	13.8856	new_gene42	XP_016670971.1^PREDICTED: dof zinc finger protein DOF5.6-like isoform X1^82.76%	NA	NA	NA	NA	NA	NA	NA	NA
new_gene369	11.0283	18.1455	47.4685	1.25438	63.6359	6.05086	27.5895	10.8294	11.9385	89.882	26.856	16.0831	145.963	37.9142	38.1942	new_gene43	XP_016719487.1^PREDICTED: myosin-17-like^100.0%	F4K5J1.2^RecName: Full=Myosin-17; AltName: Full=Myosin XI K; Short=AtXIK^87.44%	K10357|MYO5|http://www.genome.jp/dbget-bin/www_bget?ko:K10357	GO:0003779^actin binding^molecular_function;GO:0005524^ATP binding^molecular_function;GO:0005516^calmodulin binding^molecular_function;GO:0003774^motor activity^molecular_function;GO:0007015^actin filament organization^biological_process;GO:0030048^actin filament-based movement^biological_process;GO:0051301^cell division^biological_process;GO:0010154^fruit development^biological_process;GO:005164…	COG5022|KOG0160^DIL domain^Z	PF01843.18^DIL domain	NA	NA	NA
new_gene37	31.7204	79.2607	36.1362	29.7774	16.5031	40.6994	25.6295	13.8607	21.7706	10.3881	36.1914	111.659	9.45762	11.7178	6.60445	new_gene44	XP_016708754.1^PREDICTED: LRR receptor-like serine/threonine-protein kinase GSO1, partial^90.41%	Q9LNV9.2^RecName: Full=Receptor-like protein 1; Short=AtRLP1; AltName: Full=Receptor of eMax; Flags: Precursor^35.23%	NA	GO:0042742^defense response to bacterium^biological_process;GO:0045087^innate immune response^biological_process;GO:0016021^integral component of membrane^cellular_component;GO:0005886^plasma membrane^cellular_component	COG4886|KOG0619^Receptor like protein^T	PF13855.5^Leucine rich repeat	NA	NA	o709-731i
new_gene370	81.4976	97.1433	179.57	151.107	73.7886	142.463	119.862	49.21	75.0272	82.6694	106.032	174.112	95.5446	101.259	95.6623	new_gene46	XP_016676371.1^PREDICTED: uncharacterized protein LOC107895633^69.93%	NA	NA	NA	KOG1075^Inherit from KOG: Retrotransposon protein^S	PF13456.5^Reverse transcriptase-like	NA	NA	NA
new_gene371	223.518	195.256	196.901	213.249	89.7625	241.513	289.812	205.174	198.39	60.6958	178.677	248.42	114.594	146.371	116.41	new_gene47	NA	NA	NA	NA	NA	PF17388.1^Tail assembly protein Gp24 and Gp25	NA	NA	NA
new_gene372	830.907	911.333	877.234	1158.52	977.975	975.395	702.994	742.507	662.964	830.464	897.166	1228.76	939.066	1053.91	1005.38	new_gene48	KJB33209.1^hypothetical protein B456_006G000800^90.98%	P08770.2^RecName: Full=Putative AC transposase; AltName: Full=ORFA^32.26%	NA	GO:0003677^DNA binding^molecular_function;GO:0046983^protein dimerization activity^molecular_function;GO:0006310^DNA recombination^biological_process;GO:0032196^transposition^biological_process;GO:0005634^nucleus^cellular_component	KOG1121^ZnF_BED^L	PF14372.5^Domain of unknown function (DUF4413)	NA	NA	NA
new_gene373	23.372	25.7207	15.391	18.0988	12.9411	13.7828	76.2978	108.22	65.8724	23.0145	52.0415	57.2163	62.6942	10.8486	38.6922	new_gene49	XP_012443073.1^PREDICTED: uncharacterized protein LOC105767976 isoform X2^78.87%	NA	NA	NA	NA	PF10551.8^MULE transposase domain	NA	NA	NA
new_gene374	81.6263	32.0681	90.1373	110.119	43.7995	46.4774	73.4716	40.3228	42.1582	51.954	51.5763	84.598	70.055	45.5334	40.9705	new_gene5	PPD75392.1^hypothetical protein GOBAR_DD27662^98.31%	Q9LK27.2^RecName: Full=Transcription factor GTE8; AltName: Full=Bromodomain-containing protein GTE8; AltName: Full=Protein GLOBAL TRANSCRIPTION FACTOR GROUP E8^64.41%	NA	GO:0009507^chloroplast^cellular_component;GO:0005634^nucleus^cellular_component	NA	NA	NA	NA	NA
new_gene375	1530.28	2824.42	2843.77	4523.69	2296.85	4049.9	6007.18	5512.18	3256.54	4617.44	1498.38	1189.16	2554.83	3621.06	3871.12	new_gene50	XP_015935830.1^uncharacterized protein LOC107461787^40.94%	NA	NA	NA	KOG1075^Retrotransposon protein^S	PF00078.26^Reverse transcriptase (RNA-dependent DNA polymerase)	NA	NA	NA
new_gene376	169.615	270.92	292.691	276.807	169.641	99.3028	858.862	465.319	228.168	441.576	172.103	469.301	244.775	190.315	185.777	new_gene51	XP_016712790.1^PREDICTED: 2-methylene-furan-3-one reductase-like^99.63%	K4BW79.1^RecName: Full=2-methylene-furan-3-one reductase; AltName: Full=Enone oxidoreductase; Short=SlEO; Flags: Precursor^71.91%	K18980|EO, FaQR|http://www.genome.jp/dbget-bin/www_bget?ko:K18980	GO:0102978^furaneol oxidoreductase activity^molecular_function;GO:0008270^zinc ion binding^molecular_function;GO:0009507^chloroplast^cellular_component	COG0604|KOG1198^Quinone oxidoreductase-like protein At1g23740^Q	PF00107.25^Zinc-binding dehydrogenase	NA	NA	i246-263o
new_gene377	5.23605	9.5133	12.6874	48.0767	16.0592	31.7427	14.6354	12.3736	8.33449	1.44701	21.3532	20.3449	31.5854	7.54544	20.0643	new_gene52	XP_016731551.1^PREDICTED: uncharacterized protein LOC107942398^83.72%	NA	NA	NA	NA	PF00098.22^Zinc knuckle	NA	NA	NA
new_gene378	33.3198	78.8687	20.3764	27.1598	33.3077	28.1732	50.3139	10.7524	25.7902	18.1461	34.8645	44.9003	28.6889	67.0013	50.6057	new_gene53	PPR83510.1^hypothetical protein GOBAR_AA37202^99.04%	Q9FMA3.1^RecName: Full=Peroxisome biogenesis protein 5; AltName: Full=Peroxin-5; Short=AtPEX5; AltName: Full=Peroxisomal targeting signal type 1 receptor; AltName: Full=Pex5p^89.83%	K13342|PEX5, PXR1|http://www.genome.jp/dbget-bin/www_bget?ko:K13342	GO:0005052^peroxisome matrix targeting signal-1 binding^molecular_function;GO:0016560^protein import into peroxisome matrix, docking^biological_process;GO:0006625^protein targeting to peroxisome^biological_process;GO:0009733^response to auxin^biological_process;GO:0005829^cytosol^cellular_component;GO:0005778^peroxisomal membrane^cellular_component	KOG1125^peroxisome biogenesis protein 5-like^U	PF13414.5^TPR repeat	NA	NA	NA
new_gene379	10740.8	7110.39	8113.37	11135.2	8877.93	10240.5	3813.67	3223.49	3046.28	16968.3	8707.02	8907.41	14369.1	13349.1	10434.9	new_gene55	XP_012439070.1^PREDICTED: uncharacterized protein LOC105764844^81.67%	NA	NA	NA	COG0515|KOG1187^STYKc^T	PF14244.5^gag-polypeptide of LTR copia-type	NA	NA	NA
new_gene38	7125.39	7169.95	8251.05	3473.27	5885.25	1492.31	49531.7	43584.9	43864.1	10655.6	23963.5	15409.3	9311.06	6118.07	11493.9	new_gene56	PPR85196.1^hypothetical protein GOBAR_AA35495^65.42%	NA	NA	NA	NA	PF03078.14^ATHILA ORF-1 family	NA	NA	NA
new_gene380	144.847	162.87	259.704	240.779	84.352	98.6275	369.299	186.212	372.693	65.5788	92.4908	83.6881	58.1598	307.77	126.139	new_gene57	XP_016727246.1^PREDICTED: uncharacterized protein LOC107938556^80.12%	NA	NA	NA	NA	PF08284.10^Retroviral aspartyl protease	NA	NA	NA
new_gene381	120.2	102.165	102.223	103.954	108.374	69.3455	146.68	158.47	113.503	45.0568	123.111	154.598	90.8986	79.7616	121.968	new_gene58	XP_012447631.1^PREDICTED: uncharacterized protein LOC105770825^89.11%	NA	NA	NA	KOG4585^Inherit from KOG: transposon protein^L	PF13359.5^DDE superfamily endonuclease	NA	NA	NA
new_gene382	52.464	29.9175	245.717	110.446	75.979	84.2215	19.0932	26.8916	52.0148	156.726	206.623	290.21	392.825	437.261	322.447	new_gene59	GAV64435.1^hypothetical protein CFOL_v3_07953, partial^66.09%	NA	NA	NA	NA	PF14074.5^Protein of unknown function (DUF4257)	NA	NA	NA
new_gene383	6.92407	10.4544	20.3451	12.0608	5.89417	9.90865	10.7073	13.068	23.9519	6.28058	14.755	9.72839	82.7873	21.0587	73.9319	new_gene6	PPD85609.1^hypothetical protein GOBAR_DD17465^66.67%	NA	NA	NA	NA	NA	NA	NA	NA
new_gene384	387.341	295.871	3.10091	606.558	0.798172	480.522	46.4707	63.9856	92.9891	907.836	459.115	3.50716	2521.78	1183.15	1216.06	new_gene60	XP_012479279.1^PREDICTED: uncharacterized protein LOC105794574^90.35%	NA	NA	NA	COG2801|KOG0017^Retrotransposon protein^L	PF14223.5^gag-polypeptide of LTR copia-type	NA	NA	NA
new_gene385	158.416	116.101	88.9388	159.651	84.3137	125.513	99.6547	112.772	144.701	96.2799	131.622	180.451	76.0823	154.488	143.319	new_gene61	PPD67061.1^hypothetical protein GOBAR_DD36061^99.41%	NA	NA	NA	NA	PF05498.10^Rapid ALkalinization Factor (RALF)	NA	SignalP-TM	NA
new_gene386	84.8892	89.8734	148.589	121.395	41.0438	118.647	119.102	117.229	101.922	46.0924	71.877	107.927	89.2798	59.768	104.38	new_gene62	XP_017616847.1^PREDICTED: uncharacterized protein LOC108461501^98.76%	NA	NA	NA	KOG1075^Pfam:RnaseH^S	PF13456.5^Reverse transcriptase-like	NA	NA	NA
new_gene387	232.657	311.94	320.223	263.381	158.948	318.385	433.681	342.836	310.503	156.122	215.916	301.098	245.355	214.374	162.068	new_gene63	KJB64630.1^hypothetical protein B456_010G058500^92.19%	Q9LNG5.1^RecName: Full=Serine/threonine-protein phosphatase 7 long form homolog; AltName: Full=Protein MAIN-LIKE 3^39.79%	NA	GO:0046872^metal ion binding^molecular_function;GO:0004721^phosphoprotein phosphatase activity^molecular_function;GO:0005634^nucleus^cellular_component	NA	PF10536.8^Plant mobile domain	NA	NA	NA
new_gene388	89696.1	83946	83456.6	72536.3	106340	91488.5	102626	81295.7	100273	135817	90283	79938.7	76367	96985.5	74378.3	new_gene64	NA	NA	NA	NA	NA	NA	NA	SignalP-TM	NA
new_gene389	97.8058	114.002	73.6343	131.186	49.372	119.019	101.024	55.6963	131.489	239.193	282.935	497.201	58.9178	65.522	37.6501	new_gene65	PPD95581.1^hypothetical protein GOBAR_DD07403^92.72%	NA	NA	NA	NA	PF02759.18^RUN domain	NA	NA	NA
new_gene39	350.751	385.279	422.432	467.473	266.444	398.575	601.379	422.642	460.534	409.135	365.724	400.363	247.366	420.014	294.523	new_gene66	XP_012474649.1^PREDICTED: uncharacterized protein LOC105791223^95.95%	NA	NA	NA	NA	NA	NA	NA	NA
new_gene4	644.806	0	0	0	0	2024.55	0	0	0	22.2918	0	0	0	0	0	new_gene67	XP_016669979.1^PREDICTED: uncharacterized mitochondrial protein AtMg00810-like^100.0%	Q94HW2.1^RecName: Full=Retrovirus-related Pol polyprotein from transposon RE1; AltName: Full=Retro element 1; Short=AtRE1; Includes: RecName: Full=Protease RE1; Includes: RecName: Full=Reverse transcriptase RE1; Includes: RecName: Full=Endonuclease RE1^45.2%	NA	GO:0004190^aspartic-type endopeptidase activity^molecular_function;GO:0004519^endonuclease activity^molecular_function;GO:0046872^metal ion binding^molecular_function;GO:0003676^nucleic acid binding^molecular_function;GO:0003964^RNA-directed DNA polymerase activity^molecular_function;GO:0015074^DNA integration^biological_process;GO:0006310^DNA recombination^biological_process;GO:0000943^retrotran…	COG2801|KOG0017^Retrotransposon protein^C	NA	NA	NA	NA
new_gene40	8.26838	0	0	5.99786	0	3.45129	4.61225	0	0	43.8892	12.2617	28.532	0	11.1402	0	new_gene68	PPD75031.1^hypothetical protein GOBAR_DD28041^63.44%	NA	NA	NA	NA	PF07704.10^Rv0623-like transcription factor	NA	NA	NA
new_gene41	321.314	265.621	352.624	310.373	328.096	341.785	100.423	121.906	102.948	388.839	273.48	566.632	535.623	412.656	436.956	new_gene69	PPD88818.1^hypothetical protein GOBAR_DD14224^82.49%	NA	K05658|ABCB1|http://www.genome.jp/dbget-bin/www_bget?ko:K05658	NA	KOG0017|KOG4658^Retrotransposon protein^T	PF16588.4^C2H2 zinc-finger	NA	NA	NA
new_gene42	59.2813	61.4237	0	63.6415	6.69075	34.1102	103.558	17.5826	31.6423	23.3605	46.4248	60.4073	32.7776	0	19.424	new_gene7	AAX92941.1^retrotransposon protein, putative, Ty1-copia sub-class^61.81%	P10978.1^RecName: Full=Retrovirus-related Pol polyprotein from transposon TNT 1-94; Includes: RecName: Full=Protease; Includes: RecName: Full=Reverse transcriptase; Includes: RecName: Full=Endonuclease^42.6%	NA	GO:0004190^aspartic-type endopeptidase activity^molecular_function;GO:0004519^endonuclease activity^molecular_function;GO:0003676^nucleic acid binding^molecular_function;GO:0003964^RNA-directed DNA polymerase activity^molecular_function;GO:0008270^zinc ion binding^molecular_function;GO:0015074^DNA integration^biological_process;GO:0000943^retrotransposon nucleocapsid^cellular_component	COG5049|KOG0017|KOG2044^Retrotransposon protein^A	PF07727.13^Reverse transcriptase (RNA-dependent DNA polymerase)	NA	NA	NA
new_gene43	23.8854	2.75551	23.4743	27.8393	13.8572	21.904	14.117	3.64068	11.9097	46.9864	16.3951	16.2439	29.0032	23.7143	23.5789	new_gene70	NA	NA	NA	NA	NA	NA	NA	NA	o4-26i
new_gene44	31.7917	25.2572	27.1045	8.6578	41.214	35.3764	56.8609	15.8978	18.2946	52.6463	34.6579	26.6375	18.1909	14.0748	13.3019	new_gene71	PPD88818.1^hypothetical protein GOBAR_DD14224^65.27%	NA	K05658|ABCB1|http://www.genome.jp/dbget-bin/www_bget?ko:K05658	NA	NA	PF16588.4^C2H2 zinc-finger	NA	NA	NA
new_gene45	0	0	0	0	0	0	0	0	0	313.515	35.5003	36.0609	0	0	0	new_gene73	PPS13928.1^hypothetical protein GOBAR_AA06650^83.61%	NA	NA	NA	NA	PF03078.14^ATHILA ORF-1 family	NA	SignalP-TM	i145-167o
new_gene46	304.96	293.566	349.711	319.96	232.89	290.245	313.262	225.425	259.849	107.632	334.544	475.879	212.121	237.153	195.765	new_gene74	XP_027774637.1^LOW QUALITY PROTEIN: uncharacterized protein LOC107027889^65.57%	Q9ZT94.1^RecName: Full=Retrovirus-related Pol polyprotein from transposon RE2; AltName: Full=Retro element 2; Short=AtRE2; Includes: RecName: Full=Protease RE2; Includes: RecName: Full=Reverse transcriptase RE2; Includes: RecName: Full=Endonuclease RE2^43.87%	NA	GO:0004190^aspartic-type endopeptidase activity^molecular_function;GO:0004519^endonuclease activity^molecular_function;GO:0046872^metal ion binding^molecular_function;GO:0003676^nucleic acid binding^molecular_function;GO:0003964^RNA-directed DNA polymerase activity^molecular_function;GO:0015074^DNA integration^biological_process;GO:0006310^DNA recombination^biological_process;GO:0000943^retrotran…	NA	PF07727.13^Reverse transcriptase (RNA-dependent DNA polymerase)	NA	NA	NA
new_gene47	35.5713	88.5061	33.7953	95.2618	19.6926	32.2909	56.1066	23.391	29.7617	58.2876	30.4611	69.7287	18.1258	70.492	60.869	new_gene75	XP_012483787.1^PREDICTED: zinc finger BED domain-containing protein DAYSLEEPER-like^92.86%	NA	NA	NA	NA	PF05699.13^hAT family C-terminal dimerisation region	NA	SignalP-TM	i64-86o
new_gene48	115.355	80.1147	148.799	95.1918	85.7375	112.773	144.685	126.564	80.2916	32.9412	111.55	109.912	81.7805	72.0804	69.9573	new_gene76	XP_012442924.1^PREDICTED: uncharacterized protein LOC105767902 isoform X1^72.18%	NA	NA	NA	NA	PF14223.5^gag-polypeptide of LTR copia-type	NA	NA	NA
new_gene49	41.3942	33.5076	20.6902	36.6504	14.7321	37.0496	11.2487	37.4785	32.6774	40.3737	57.7875	44.7392	40.7468	42.4825	39.5912	new_gene77	XP_012448792.1^PREDICTED: uncharacterized protein LOC105771972^79.17%	NA	NA	NA	NA	NA	NA	NA	NA
new_gene5	24.7514	0	130.055	54.9913	42.9203	60.0217	9.68979	8.20616	9.31921	14.7115	6.90355	2.61557	6.84833	23.8897	3.90748	new_gene78	XP_017613196.1^PREDICTED: uncharacterized protein LOC108458352^100.0%	NA	NA	NA	NA	PF10358.8^N-terminal C2 in EEIG1 and EHBP1 proteins	NA	NA	NA
new_gene50	92.479	76.2492	99.2926	68.0791	50.7098	74.7221	164.815	140.067	140.583	39.961	91.9817	92.0432	73.5851	73.1044	78.0919	new_gene79	KJB64630.1^hypothetical protein B456_010G058500^64.06%	NA	NA	NA	NA	PF10536.8^Plant mobile domain	NA	NA	NA
new_gene51	253.024	209.297	424.303	346.227	134.587	181.859	137.953	280.843	462.74	194.592	294.676	380.201	123.812	191.206	186.915	new_gene80	NA	NA	NA	NA	NA	PF17349.1^Family of unknown function (DUF5378)	NA	SignalP-TM	o4-23i36-58o73-92i99-121o
new_gene52	32.0022	23.527	27.6095	29.1021	34.261	18.3675	28.9383	29.9716	13.7026	6.69532	19.4742	37.7643	67.4496	33.1078	36.5499	new_gene82	XP_012481002.1^PREDICTED: uncharacterized protein LOC105795896^93.2%	NA	NA	NA	NA	PF05699.13^hAT family C-terminal dimerisation region	NA	NA	NA
new_gene53	209.915	172.715	215.355	258.418	213.958	170.773	177.022	132.128	133.282	60.4857	217.135	219.549	212.717	162.487	195.678	new_gene83	KJB44408.1^hypothetical protein B456_007G251000^100.0%	Q9LIR8.1^RecName: Full=F-box/kelch-repeat protein At3g23880^20.42%	NA	GO:0005634^nucleus^cellular_component	NA	PF00646.32^F-box domain	NA	NA	NA
new_gene54	62.4639	1.60415	50.4646	72.3172	14.3384	65.5042	124.71	11.8151	39.6226	13.3091	36.52	21.6802	15.4382	98.527	35.8817	new_gene84	NA	NA	NA	NA	NA	PF10407.8^Cdc14 phosphatase binding protein N-terminus	NA	NA	NA
new_gene55	38.167	63.1592	41.5483	55.6183	61.8346	52.8864	66.421	59.3036	44.9193	16.1934	66.0524	68.0049	54.2182	30.2098	49.1299	new_gene85	KHG04831.1^superoxide dismutase 1 copper chaperone^96.95%	Q9C5D3.1^RecName: Full=Heavy metal-associated isoprenylated plant protein 7; Short=AtHIP07; AltName: Full=Farnesylated protein 3; Short=AtFP3; Flags: Precursor^54.24%	NA	GO:0046914^transition metal ion binding^molecular_function;GO:0046916^cellular transition metal ion homeostasis^biological_process;GO:0030001^metal ion transport^biological_process;GO:0005886^plasma membrane^cellular_component	COG2608|KOG1603^Heavy metal-associated domain containing protein^P	PF00403.25^Heavy-metal-associated domain	NA	NA	NA
new_gene56	21.7828	25.3188	13.5649	161.053	103.348	87.2435	3.44748	1.24696	4.42414	152.415	121.572	153.635	123.476	165.83	207.489	new_gene86	PPS11582.1^hypothetical protein GOBAR_AA09058^77.27%	NA	NA	NA	NA	NA	NA	NA	NA
new_gene57	43.199	36.7973	48.6429	50.3137	25.6815	73.5827	65.9493	38.9126	35.9797	15.5389	29.3832	94.7495	22.839	36.5749	24.5295	new_gene88	XP_016716094.1^PREDICTED: uncharacterized mitochondrial protein AtMg00810-like^90.82%	Q94HW2.1^RecName: Full=Retrovirus-related Pol polyprotein from transposon RE1; AltName: Full=Retro element 1; Short=AtRE1; Includes: RecName: Full=Protease RE1; Includes: RecName: Full=Reverse transcriptase RE1; Includes: RecName: Full=Endonuclease RE1^49.48%	NA	GO:0004190^aspartic-type endopeptidase activity^molecular_function;GO:0004519^endonuclease activity^molecular_function;GO:0046872^metal ion binding^molecular_function;GO:0003676^nucleic acid binding^molecular_function;GO:0003964^RNA-directed DNA polymerase activity^molecular_function;GO:0015074^DNA integration^biological_process;GO:0006310^DNA recombination^biological_process;GO:0000943^retrotran…	KOG0017^Retrotransposon protein^S	PF07727.13^Reverse transcriptase (RNA-dependent DNA polymerase)	NA	NA	NA
new_gene58	42.9006	29.0795	39.9127	31.2904	34.4413	34.2632	50.8114	67.47	14.1569	39.6607	45.2571	49.9535	49.497	25.8906	33.5983	new_gene89	KJB46717.1^hypothetical protein B456_008G2113001, partial^93.9%	NA	NA	NA	NA	PF07712.11^Stress up-regulated Nod 19	NA	NA	NA
new_gene59	36060.6	30341	24607	41220.5	37087.1	40314.4	14189.1	11586.5	14788.9	20863.2	49687.8	51905.3	31979.1	42749.6	42327.7	new_gene9	XP_012453597.1^PREDICTED: uncharacterized protein LOC105775649^49.22%	Q9ZT94.1^RecName: Full=Retrovirus-related Pol polyprotein from transposon RE2; AltName: Full=Retro element 2; Short=AtRE2; Includes: RecName: Full=Protease RE2; Includes: RecName: Full=Reverse transcriptase RE2; Includes: RecName: Full=Endonuclease RE2^40.1%	NA	GO:0004190^aspartic-type endopeptidase activity^molecular_function;GO:0004519^endonuclease activity^molecular_function;GO:0046872^metal ion binding^molecular_function;GO:0003676^nucleic acid binding^molecular_function;GO:0003964^RNA-directed DNA polymerase activity^molecular_function;GO:0015074^DNA integration^biological_process;GO:0006310^DNA recombination^biological_process;GO:0000943^retrotran…	KOG0017^Reverse transcriptase (RNA-dependent DNA polymerase)^S	PF00665.25^Integrase core domain	NA	NA	NA
new_gene6	54.4135	54.2344	150.267	99.249	42.4181	104.539	133.423	103.18	68.813	25.2451	81.1082	92.401	35.6949	59.3778	106.337	new_gene90	KJB59148.1^hypothetical protein B456_009G241400^90.91%	NA	NA	NA	NA	PF09073.9^BUD22	NA	SignalP-TM	i20-42o
new_gene60	167.697	192.786	142.209	304.994	259.7	407.657	77.3583	88.4441	107.739	190.762	310.002	475.143	294.595	435.878	367.121	new_gene91	XP_012470812.1^PREDICTED: LYR motif-containing protein 4^98.82%	NA	NA	NA	KOG3801^Complex 1 protein (LYR family)^A	PF05347.14^Complex 1 protein (LYR family)	NA	NA	o104-126i
new_gene61	1316.89	1057.2	748.949	1334.7	427.755	854.782	2009.72	1266.09	1846.72	2869.6	1949.56	1634.06	488.277	1448.77	361.23	new_gene92	PPS11928.1^hypothetical protein GOBAR_AA08689^100.0%	NA	NA	NA	NA	NA	NA	NA	NA
new_gene62	247.793	307.462	248.186	217.611	120.307	234.481	196.337	109.396	137.594	158.983	220.271	368.644	93.1472	107.734	107.296	new_gene93	XP_012470812.1^PREDICTED: LYR motif-containing protein 4^96.7%	NA	NA	NA	KOG3801^Complex 1 protein (LYR family)^A	PF05347.14^Complex 1 protein (LYR family)	NA	NA	NA
new_gene63	1.42225	46.053	0	0	1.75023	0	0	0	0	0	6.43	10.4119	0	0	0	new_gene94	XP_016727369.1^PREDICTED: scarecrow-like protein 31^84.08%	NA	NA	NA	NA	PF00055.16^Laminin N-terminal (Domain VI)	NA	NA	NA
new_gene64	45.5024	72.1486	49.8912	38.9433	29.1987	95.019	43.5369	37.8605	40.1756	28.707	69.3439	159.982	28.0272	30.6881	40.6956	new_gene95	XP_012437366.1^PREDICTED: uncharacterized protein LOC105763628 isoform X3^81.75%	NA	NA	NA	NA	PF13960.5^Domain of unknown function (DUF4218)	NA	NA	NA
new_gene65	104.703	49.7802	29.3597	48.3297	26.6659	50.4479	33.0909	50.0694	64.3473	30.8785	72.8606	65.7313	55.3369	45.4457	36.5695	new_gene96	KJB23882.1^hypothetical protein B456_004G119900^93.8%	P08770.2^RecName: Full=Putative AC transposase; AltName: Full=ORFA^34.11%	NA	GO:0003677^DNA binding^molecular_function;GO:0046983^protein dimerization activity^molecular_function;GO:0006310^DNA recombination^biological_process;GO:0032196^transposition^biological_process;GO:0005634^nucleus^cellular_component	KOG1121^transposon protein^S	PF14372.5^Domain of unknown function (DUF4413)	NA	NA	NA
new_gene66	49.8748	42.6602	78.588	46.7592	48.3844	49.1106	43.2189	17.404	19.8708	14.7343	52.8059	57.2113	75.6843	42.8094	51.0231	new_gene97	XP_012477843.1^PREDICTED: uncharacterized protein LOC105793482^86.73%	NA	NA	NA	NA	NA	NA	NA	NA
new_gene67	59.2555	73.1054	75.6727	152.319	31.7879	121.592	58.2092	50.4958	84.0208	62.9878	91.2239	82.2617	49.3167	57.7227	95.9854	new_gene98	XP_016667437.1^PREDICTED: uncharacterized protein LOC107887711^51.92%	Q99315.3^RecName: Full=Transposon Ty3-G Gag-Pol polyprotein; AltName: Full=Gag3-Pol3; AltName: Full=Transposon Ty3-1 TYA-TYB polyprotein; Contains: RecName: Full=Capsid protein; Short=CA; AltName: Full=p24; Contains: RecName: Full=Spacer peptide p3; Contains: RecName: Full=Nucleocapsid protein p11; Short=NC; Contains: RecName: Full=Ty3 protease; Short=PR; AltName: Full=p16; Contains: RecName: Ful…	NA	GO:0004190^aspartic-type endopeptidase activity^molecular_function;GO:0005524^ATP binding^molecular_function;GO:0003677^DNA binding^molecular_function;GO:0003887^DNA-directed DNA polymerase activity^molecular_function;GO:0008233^peptidase activity^molecular_function;GO:0004540^ribonuclease activity^molecular_function;GO:0003723^RNA binding^molecular_function;GO:0003964^RNA-directed DNA polymerase…	COG2801|KOG0017^Retrotransposon protein^C	PF09337.9^His(2)-Cys(2) zinc finger	NA	NA	NA
new_gene68	14.7339	18.8339	26.7359	24.0781	10.5594	14.0131	95.8989	74.4563	66.6145	19.686	19.0993	15.3752	0	28.0955	0	new_gene99	XP_016736395.1^PREDICTED: uncharacterized protein LOC107946525 isoform X1^89.62%	NA	NA	NA	COG2801|KOG0017^Inherit from KOG: Retrotransposon protein^L	PF14244.5^gag-polypeptide of LTR copia-type	NA	NA	NA
new_gene69	1.1605	1.40216	3.98443	1.67375	97.7115	4.22883	1.56354	2.05188	0	3.75612	0	0.192726	118.62	0.261527	41.436
new_gene7	3.52642	1.42025	0	2.90629	3.01349	2.85875	2.37556	8.67482	1.1452	0	1.09134	0	74.9373	3.03795	21.6855
new_gene70	39.6163	35.1524	15.7981	39.7931	14.4047	39.7612	23.7134	45.8924	16.0009	13.1029	13.5902	38.2963	16.3653	24.2194	18.389
new_gene71	19.823	11.3395	7.28213	3.3952	169.544	4.11903	0	0	6.83487	1.26568	3.79487	5.31069	190.227	11.0535	102.599
new_gene72	145.936	111.49	87.0417	126.976	65.8824	129.13	101.929	83.3819	50.3196	63.7182	80.0517	84.1725	148.529	60.6103	98.9106
new_gene73	60.8059	42.7633	27.9867	16.561	34.7108	13.0206	32.5621	48.791	72.248	19.8479	42.1862	35.625	63.5223	55.1253	78.4366
new_gene74	119.656	134.301	119.644	128.826	73.9793	120.968	118.561	123.653	121.924	26.2039	126.735	153.096	87.0927	90.5635	97.2779
new_gene75	10.1217	4.19384	30.0386	12.8126	6.61412	6.42292	35.919	14.0794	20.1843	2.96805	0	51.1761	5.91592	7.00581	2.62919
new_gene76	32.6762	27.7327	31.0335	33.5787	12.5892	40.9734	63.3178	53.682	71.5879	18.6352	37.761	45.2736	17.9656	15.9103	16.9329
new_gene77	142.808	181.879	125.619	166.988	99.5984	116.437	110.816	113.352	111.99	139.749	196.914	241.081	111.091	116.588	131.665
new_gene78	33.2312	34.3428	32.3309	57.7048	43.1705	54.6531	57.293	28.5075	37.3288	26.9386	63.4367	54.6444	39.8284	36.7581	43.4554
new_gene79	313.549	444.228	346.577	352.181	242.725	296.335	320.056	265.174	281.324	252.16	307.798	373.409	330.008	183.039	214.906
new_gene8	37.3205	39.9398	29.834	18.7039	15.6099	21.6708	58.1285	77.6877	99.0442	8.52541	41.446	34.5064	112.369	49.3331	113.049
new_gene80	39.6277	61.7055	50.377	45.2445	42.019	35.9465	23.3825	59.6267	25.1531	97.2987	106.57	86.0076	47.2249	73.2153	97.1167
new_gene81	2587.05	2391.78	188.296	4171.34	2663.98	2867.48	2932.94	4059.74	4564.37	4182.03	4357.7	4741.09	2333.77	3309.95	3804.8
new_gene82	226.83	262.671	252.152	256.509	148.132	208.447	208.939	194.665	138.076	144.489	204.303	226.093	277.192	202.13	196.43
new_gene83	165.585	95.1013	134.713	191.444	100.754	163.488	34.4247	143.601	110.964	114.441	133.471	187.118	110.828	109.532	35.8795
new_gene84	24.4308	229.303	18.9837	18.7504	15.7327	3.89651	221.093	307.286	135.883	21.4694	64.2177	29.1738	216.294	7.76805	55.4147
new_gene85	16.8747	45.8298	29.5964	22.9029	20.4356	0	95.593	23.4729	32.5862	13.3277	47.6438	11.731	18.0789	37.1511	4.30114
new_gene86	64.1197	25.2387	48.8486	11.3804	7.87268	18.2181	114.808	55.6904	118.522	108.552	30.7197	10.6835	55.296	10.9771	22.0859
new_gene87	695.01	622.83	644.977	910.232	605.071	875.541	500.274	388.855	543.273	311.066	833.322	862.473	652.477	626.244	651.136
new_gene88	51.0328	43.7821	63.9432	106.785	203.898	60.9254	17.6004	40.8372	30.0119	46.2629	53.2569	109.803	275.005	87.9531	388.294
new_gene89	2886.72	3916.48	3309.27	4351.49	7638.21	2888.44	1631.88	1965.4	1985.49	6898.04	5078	7913.28	8446.64	4069.56	7086.68
new_gene9	253.935	284.805	310.49	441.784	173.816	288.648	396.851	524.199	593.227	198.354	427.543	443.814	187.817	204.44	282.698
new_gene90	41.0337	52.8216	11.827	32.4395	12.6832	47.7519	87.4388	61.1238	63.5081	49.6549	90.242	151.342	18.3229	36.1825	22.5045
new_gene91	505.073	488.536	577.176	742.245	501.479	764.053	822.298	693.181	796.106	986.639	684.378	752.353	791.429	1182.97	759.544
new_gene92	17.8624	33.2408	14.6411	11.0484	8.02654	0	9.05297	10.9935	2.05493	21.4934	15.0648	69.5929	24.3206	16.4702	34.7396
new_gene93	165.935	204.491	203.406	303.402	138.537	199.316	279.835	247.181	232.262	280.269	155.295	234.635	247.764	269.776	330.304
new_gene94	175.429	56.368	61.4149	179.937	51.9815	100.92	111.999	54.6144	117.963	134.819	110.142	85.2933	50.8527	136.021	35.835
new_gene95	17.0841	26.9411	32.0291	38.6455	18.5527	33.3338	37.4027	11.6131	52.1702	0	21.1694	45.2641	29.7786	20.1614	19.0541
new_gene96	180.202	126.273	150.514	192.508	110.611	144.95	133.881	182.575	103.788	87.2106	142.444	147.347	116.377	139.134	109.659
new_gene97	98.1855	34.5585	82.7381	61.7387	42.3899	64.9667	40.2414	62.4019	41.8988	45.4393	54.9946	51.762	42.1509	54.3954	40.6374
new_gene98	58.5964	64.7699	63.9305	208.014	166.038	176.841	46.6971	39.4883	42.1228	98.7293	143.236	160.034	270.138	181.475	273.828
new_gene99	123.077	97.7157	84.5151	72.1474	48.3155	67.3105	68.2362	87.0626	72.4421	20.3741	103.73	125.203	67.1645	64.0855	55.6937

## Sheet: Table S5.
Table S5. List of functional annotations related to expressed genes from different databases
ID	Nr	Swiss-Prot	KEGG	gene_ontology_blast	eggNOG	Pfam	CAZy	Signal	tmhmm
gene-LOC107941286	XP_016730333.1^PREDICTED: piezo-type mechanosensitive ion channel homolog isoform X1^99.96%	F4IN58.1^RecName: Full=Piezo-type mechanosensitive ion channel homolog^70.13%	NA	GO:0008381^mechanosensitive ion channel activity^molecular_function;GO:0006811^ion transport^biological_process;GO:0016021^integral component of membrane^cellular_component	KOG1893^Protein of unknown function (DUF3595)^S	PF12166.7^Piezo non-specific cation channel, R-Ras-binding domain	NA	SignalP-TM	o4-26i52-74o105-127i148-170o180-202i209-231o246-268i315-337o341-363i375-397o417-439i489-511o521-539i656-678o682-701i714-736o756-773i808-830o1066-1088i1101-1120o1167-1184i1226-1248o1252-1269i1282-1301o1329-1351i1631-1653o1668-1690i1939-1961o1981-2003i2008-2027o2037-2059i2152-2174o2403-2420i
gene-LOC107941285	XP_016730332.1^PREDICTED: RING-H2 finger protein ATL66-like^100.0%	Q9SRQ8.2^RecName: Full=RING-H2 finger protein ATL51; AltName: Full=RING-type E3 ubiquitin transferase ATL51^46.88%	NA	GO:0046872^metal ion binding^molecular_function;GO:0016740^transferase activity^molecular_function;GO:0016567^protein ubiquitination^biological_process;GO:0080167^response to karrikin^biological_process;GO:0016021^integral component of membrane^cellular_component	KOG0800^finger protein^O	PF13639.5^Ring finger domain	NA	SignalP-TM	i7-26o30-52i
gene-LOC107941283	XP_016730330.1^PREDICTED: leucine-rich repeat receptor-like protein kinase PXL2^100.0%	NA	NA	NA	COG4886|KOG0619^leucine-rich repeat family protein^T	PF13855.5^Leucine rich repeat	NA	SignalP-TM	i9-31o
gene-LOC107941282	XP_016730328.1^PREDICTED: gibberellin receptor GID1B-like^100.0%	Q9LYC1.1^RecName: Full=Gibberellin receptor GID1B; AltName: Full=AtCXE14; AltName: Full=Carboxylesterase 14; AltName: Full=GID1-like protein 2; AltName: Full=Protein GA INSENSITIVE DWARF 1B; Short=AtGID1B^79.69%	K14493|GID1|http://www.genome.jp/dbget-bin/www_bget?ko:K14493	GO:0010331^gibberellin binding^molecular_function;GO:0016787^hydrolase activity^molecular_function;GO:0048444^floral organ morphogenesis^biological_process;GO:0048530^fruit morphogenesis^biological_process;GO:0010476^gibberellin mediated signaling pathway^biological_process;GO:0010629^negative regulation of gene expression^biological_process;GO:1905516^positive regulation of fertilization^biologi…	COG0657|KOG1515^gibberellin receptor^T	PF07859.12^alpha/beta hydrolase fold	CE10	NA	NA
gene-LOC107941289	XP_016730338.1^PREDICTED: probable LRR receptor-like serine/threonine-protein kinase RKF3^100.0%	P93050.1^RecName: Full=Probable LRR receptor-like serine/threonine-protein kinase RKF3; AltName: Full=Receptor-like kinase in flowers 3; Flags: Precursor^59.66%	NA	GO:0005524^ATP binding^molecular_function;GO:0004675^transmembrane receptor protein serine/threonine kinase activity^molecular_function;GO:0006468^protein phosphorylation^biological_process;GO:0016021^integral component of membrane^cellular_component;GO:0005886^plasma membrane^cellular_component	COG0515|KOG1187^LRR receptor-like serine threonine-protein kinase^T	PF00069.24^Protein kinase domain	NA	NA	o217-239i
gene-LOC107941288	XP_016730337.1^PREDICTED: probable LRR receptor-like serine/threonine-protein kinase RKF3^100.0%	P93050.1^RecName: Full=Probable LRR receptor-like serine/threonine-protein kinase RKF3; AltName: Full=Receptor-like kinase in flowers 3; Flags: Precursor^58.14%	NA	GO:0005524^ATP binding^molecular_function;GO:0004675^transmembrane receptor protein serine/threonine kinase activity^molecular_function;GO:0006468^protein phosphorylation^biological_process;GO:0016021^integral component of membrane^cellular_component;GO:0005886^plasma membrane^cellular_component	COG0515|KOG1187^LRR receptor-like serine threonine-protein kinase^T	PF00069.24^Protein kinase domain	NA	NA	o4-21i211-233o
gene-LOC121221139	XP_012483991.1^PREDICTED: transcription factor TCP20-like isoform X1^98.99%	Q9LSD5.1^RecName: Full=Transcription factor TCP20^56.97%	NA	GO:0003677^DNA binding^molecular_function;GO:0003700^DNA-binding transcription factor activity^molecular_function;GO:0000987^proximal promoter sequence-specific DNA binding^molecular_function;GO:0043565^sequence-specific DNA binding^molecular_function;GO:0009653^anatomical structure morphogenesis^biological_process;GO:1900056^negative regulation of leaf senescence^biological_process;GO:0008361^re…	NA	PF03634.12^TCP family transcription factor	NA	NA	NA
gene-LOC107947621	XP_012435733.1^PREDICTED: probable calcium-binding protein CML15^100.0%	Q6L5F4.1^RecName: Full=Probable calcium-binding protein CML14; AltName: Full=Calmodulin-like protein 14^68.99%	K13448|CML|http://www.genome.jp/dbget-bin/www_bget?ko:K13448	GO:0005509^calcium ion binding^molecular_function;GO:0019722^calcium-mediated signaling^biological_process	COG5126|KOG0027^calcium-binding protein^T	PF00036.31^EF hand	NA	NA	NA
gene-LOC107947629	XP_016737708.1^PREDICTED: uncharacterized protein LOC107947629^100.0%	NA	NA	NA	NA	PF14368.5^Probable lipid transfer	NA	NA	NA
gene-LOC107947628	XP_012435742.1^PREDICTED: uncharacterized protein LOC105762527^96.96%	NA	NA	NA	NA	NA	NA	NA	i71-93o171-190i192-214o244-266i273-295o326-348i355-377o387-406i419-441o451-473i480-502o
gene-LOC107938698	XP_016727415.1^PREDICTED: calmodulin-like protein 7^100.0%	Q9SRR7.1^RecName: Full=Calmodulin-like protein 3^61.74%	K13448|CML|http://www.genome.jp/dbget-bin/www_bget?ko:K13448	GO:0005509^calcium ion binding^molecular_function;GO:0005777^peroxisome^cellular_component	COG5126|KOG0027^calmodulin-like protein^T	PF00036.31^EF hand	NA	NA	NA
gene-LOC107938699	XP_012481523.1^PREDICTED: probable hydroxyacylglutathione hydrolase 2, chloroplast^99.39%	Q8LDW8.1^RecName: Full=Probable hydroxyacylglutathione hydrolase 2, chloroplastic; AltName: Full=Glyoxalase 2-4; AltName: Full=Glyoxalase II; Short=Glx II; Flags: Precursor^72.95%	K01069|E3.1.2.6, gloB|http://www.genome.jp/dbget-bin/www_bget?ko:K01069	GO:0004416^hydroxyacylglutathione hydrolase activity^molecular_function;GO:0046872^metal ion binding^molecular_function;GO:0019243^methylglyoxal catabolic process to D-lactate via S-lactoyl-glutathione^biological_process;GO:0009507^chloroplast^cellular_component	NA	PF16123.4^Hydroxyacylglutathione hydrolase C-terminus	NA	NA	NA
gene-LOC107941759	XP_016730851.1^PREDICTED: pectinesterase 2-like^100.0%	O04887.1^RecName: Full=Pectinesterase 2; Short=PE 2; AltName: Full=Pectin methylesterase; Flags: Precursor^76.07%	K01051|E3.1.1.11|http://www.genome.jp/dbget-bin/www_bget?ko:K01051	GO:0045330^aspartyl esterase activity^molecular_function;GO:0004857^enzyme inhibitor activity^molecular_function;GO:0030599^pectinesterase activity^molecular_function;GO:0042545^cell wall modification^biological_process;GO:0045490^pectin catabolic process^biological_process;GO:0005618^cell wall^cellular_component;GO:0005576^extracellular region^cellular_component	COG4677^pectinesterase^G	PF01095.18^Pectinesterase	CE8	NA	NA
gene-LOC107941758	XP_016730850.1^PREDICTED: probable protein S-acyltransferase 14^100.0%	Q8VYP5.1^RecName: Full=Probable protein S-acyltransferase 14; AltName: Full=Probable palmitoyltransferase At3g60800; AltName: Full=Zinc finger DHHC domain-containing protein At3g60800^81.11%	K20028|ZDHHC2_15_20|http://www.genome.jp/dbget-bin/www_bget?ko:K20028	GO:0019707^protein-cysteine S-acyltransferase activity^molecular_function;GO:0019706^protein-cysteine S-palmitoyltransferase activity^molecular_function;GO:0010150^leaf senescence^biological_process;GO:0018230^peptidyl-L-cysteine S-palmitoylation^biological_process;GO:0006612^protein targeting to membrane^biological_process;GO:1900055^regulation of leaf senescence^biological_process;GO:2000377^re…	COG5273|KOG1315^S-acyltransferase^S	PF01529.19^DHHC palmitoyltransferase	NA	SignalP-TM	i21-43o58-80i171-193o208-230i
gene-LOC107941754	XP_016730848.1^PREDICTED: uncharacterized protein LOC107941754^100.0%	NA	NA	NA	COG2801|KOG0017^Inherit from KOG: Retrotransposon protein^L	PF13650.5^Aspartyl protease	NA	NA	NA
gene-LOC107941757	XP_016730849.1^PREDICTED: IRK-interacting protein-like^100.0%	F4KGE8.1^RecName: Full=Protein GRAVITROPIC IN THE LIGHT 1^33.82%	NA	GO:0009959^negative gravitropism^biological_process;GO:0009639^response to red or far red light^biological_process	NA	PF04859.11^Plant protein of unknown function (DUF641)	NA	NA	NA
gene-LOC107938693	XP_016727407.1^PREDICTED: UDP-sugar pyrophosphorylase-like^99.68%	Q0GZS3.1^RecName: Full=UDP-sugar pyrophosphorylase; AltName: Full=UDP-galactose/glucose pyrophosphorylase; Short=UGGPase^80.39%	K12447|USP|http://www.genome.jp/dbget-bin/www_bget?ko:K12447	GO:0051748^UTP-monosaccharide-1-phosphate uridylyltransferase activity^molecular_function	COG4284|KOG2388^May function as the terminal enzyme of the myo-inositol oxidation (MIO) pathway. May also play a role in the salvage pathway for synthesis of nucleotide sugars^G	PF01704.17^UTP--glucose-1-phosphate uridylyltransferase	NA	NA	NA
gene-LOC107941751	NP_001314384.1^pentatricopeptide repeat-containing protein At2g45350, chloroplastic-like^99.53%	O22137.2^RecName: Full=Pentatricopeptide repeat-containing protein At2g45350, chloroplastic; AltName: Full=Protein CHLORORESPIRATORY REDUCTION 4; Flags: Precursor^67.97%	NA	GO:0003723^RNA binding^molecular_function;GO:1900865^chloroplast RNA modification^biological_process;GO:0016556^mRNA modification^biological_process;GO:0006397^mRNA processing^biological_process;GO:0009451^RNA modification^biological_process;GO:0009507^chloroplast^cellular_component;GO:0005773^vacuole^cellular_component	KOG4197^Pentatricopeptide repeat-containing protein^S	PF01535.19^PPR repeat	NA	NA	NA
gene-LOC107933647	PPR88669.1^hypothetical protein GOBAR_AA32019^99.63%	NA	NA	NA	NA	PF08711.10^TFIIS helical bundle-like domain	NA	NA	NA
gene-LOC107941752	XP_016730842.1^PREDICTED: UDP-glucuronate 4-epimerase 3-like^100.0%	O81312.1^RecName: Full=UDP-glucuronate 4-epimerase 3; AltName: Full=UDP-glucuronic acid epimerase 3^88.48%	K08679|E5.1.3.6|http://www.genome.jp/dbget-bin/www_bget?ko:K08679	GO:0050378^UDP-glucuronate 4-epimerase activity^molecular_function;GO:0005975^carbohydrate metabolic process^biological_process;GO:0032580^Golgi cisterna membrane^cellular_component;GO:0016021^integral component of membrane^cellular_component;GO:0016020^membrane^cellular_component	COG0451^UDP-glucuronate 4-epimerase^M	PF01370.20^NAD dependent epimerase/dehydratase family	NA	SignalP-TM	i32-54o
gene-LOC107917531	XP_016702355.1^PREDICTED: protein ROOT PRIMORDIUM DEFECTIVE 1-like^99.78%	Q689D6.1^RecName: Full=Protein ROOT PRIMORDIUM DEFECTIVE 1^77.81%	NA	GO:0010102^lateral root morphogenesis^biological_process;GO:0008285^negative regulation of cell population proliferation^biological_process	NA	PF11955.7^Plant organelle RNA recognition domain	NA	NA	NA
gene-LOC107889918	XP_016669945.1^PREDICTED: uncharacterized protein LOC107889918^100.0%	NA	NA	NA	COG2801|KOG0017^Retrotransposon protein^T	NA	NA	NA	NA
gene-LOC107889919	XP_016669959.1^PREDICTED: F-box protein CPR30-like^99.26%	Q9SU30.2^RecName: Full=F-box protein CPR1; AltName: Full=Protein CONSTITUTIVE EXPRESSER OF PR GENES 1; AltName: Full=Protein CONSTITUTIVE EXPRESSER OF PR GENES 30^27.42%	NA	GO:0031348^negative regulation of defense response^biological_process;GO:0042177^negative regulation of protein catabolic process^biological_process;GO:0009626^plant-type hypersensitive response^biological_process;GO:0016567^protein ubiquitination^biological_process;GO:0005737^cytoplasm^cellular_component;GO:0005634^nucleus^cellular_component	NA	PF08268.11^F-box associated domain	NA	NA	NA
gene-LOC107889915	XP_016669941.1^PREDICTED: uncharacterized protein LOC107889915^100.0%	NA	NA	NA	NA	PF03732.16^Retrotransposon gag protein	NA	NA	NA
gene-LOC107889916	XP_016669942.1^PREDICTED: uncharacterized protein LOC107889916^100.0%	NA	NA	NA	NA	PF08284.10^Retroviral aspartyl protease	NA	NA	NA
gene-LOC107889917	XP_016669944.1^PREDICTED: uncharacterized protein LOC107889917^100.0%	NA	NA	NA	KOG1075^Inherit from KOG: Retrotransposon protein^S	PF14111.5^Domain of unknown function (DUF4283)	NA	NA	NA
gene-LOC107889910	XP_016669936.1^PREDICTED: uncharacterized protein LOC107889910^99.67%	NA	NA	NA	COG2801|KOG0017^Retrotransposon protein^C	PF09337.9^His(2)-Cys(2) zinc finger	NA	NA	NA
gene-LOC107889911	OMP01629.1^Alcohol dehydrogenase superfamily, zinc-type^73.55%	P93257.1^RecName: Full=Probable mannitol dehydrogenase; AltName: Full=NAD-dependent mannitol dehydrogenase^66.53%	K00083|E1.1.1.195|http://www.genome.jp/dbget-bin/www_bget?ko:K00083	GO:0046029^mannitol dehydrogenase activity^molecular_function;GO:0008270^zinc ion binding^molecular_function	COG1064|KOG0023^Cinnamyl alcohol dehydrogenase^Q	PF08240.11^Alcohol dehydrogenase GroES-like domain	NA	NA	NA
gene-LOC107889912	XP_016669937.1^PREDICTED: uncharacterized protein LOC107889912^100.0%	NA	NA	NA	KOG1075^Endonuclease/Exonuclease/phosphatase family^S	PF03372.22^Endonuclease/Exonuclease/phosphatase family	NA	NA	NA
gene-LOC107889913	XP_016669939.1^PREDICTED: uncharacterized protein LOC107889913^100.0%	NA	NA	NA	COG2801|KOG0017^Retrotransposon protein^C	PF08284.10^Retroviral aspartyl protease	NA	NA	NA
gene-LOC107936239	XP_012481967.1^PREDICTED: ethylene-responsive transcription factor ERF096-like^99.27%	P93822.1^RecName: Full=Ethylene-responsive transcription factor 14; Short=AtERF14; AltName: Full=Ethylene-responsive element-binding factor 14; Short=EREBP-14^62.22%	NA	GO:0003677^DNA binding^molecular_function;GO:0003700^DNA-binding transcription factor activity^molecular_function;GO:0006952^defense response^biological_process;GO:0009873^ethylene-activated signaling pathway^biological_process;GO:0005634^nucleus^cellular_component	NA	PF00847.19^AP2 domain	NA	NA	NA
gene-LOC107936230	XP_016724410.1^PREDICTED: ethylene-responsive transcription factor 1B-like^100.0%	Q8LDC8.2^RecName: Full=Ethylene-responsive transcription factor 1B; Short=AtERF1B; AltName: Full=Ethylene-responsive element-binding factor 1B; Short=EREBP-1B^56.05%	K14516|ERF1|http://www.genome.jp/dbget-bin/www_bget?ko:K14516	GO:0003677^DNA binding^molecular_function;GO:0003700^DNA-binding transcription factor activity^molecular_function;GO:0006952^defense response^biological_process;GO:0009873^ethylene-activated signaling pathway^biological_process;GO:0009867^jasmonic acid mediated signaling pathway^biological_process;GO:0005634^nucleus^cellular_component	NA	PF00847.19^AP2 domain	NA	NA	NA
gene-LOC107936231	XP_012481986.1^PREDICTED: protein LIGHT-DEPENDENT SHORT HYPOCOTYLS 4-like^98.39%	Q9LW68.1^RecName: Full=Protein LIGHT-DEPENDENT SHORT HYPOCOTYLS 4; AltName: Full=Protein ORGAN BOUNDARY 4^90.16%	NA	GO:0003677^DNA binding^molecular_function;GO:0009299^mRNA transcription^biological_process;GO:0007275^multicellular organism development^biological_process;GO:0090698^post-embryonic plant morphogenesis^biological_process;GO:0009416^response to light stimulus^biological_process;GO:0005634^nucleus^cellular_component	NA	PF04852.11^Protein of unknown function (DUF640)	NA	NA	NA
gene-LOC107936232	XP_016724412.1^PREDICTED: glycine-rich cell wall structural protein-like^100.0%	NA	NA	NA	NA	NA	NA	SignalP-TM	NA
gene-LOC107936233	XP_012478790.1^PREDICTED: PI-PLC X domain-containing protein At5g67130-like isoform X1^86.38%	Q93XX5.1^RecName: Full=PI-PLC X domain-containing protein At5g67130; Flags: Precursor^53.59%	NA	GO:0008081^phosphoric diester hydrolase activity^molecular_function;GO:0006629^lipid metabolic process^biological_process;GO:0046658^anchored component of plasma membrane^cellular_component;GO:0005886^plasma membrane^cellular_component	NA	NA	NA	NA	NA
gene-LOC107936234	XP_016724414.1^PREDICTED: uncharacterized protein LOC107936234^100.0%	P10967.1^RecName: Full=1-aminocyclopropane-1-carboxylate oxidase homolog; AltName: Full=Protein E8^49.34%	NA	GO:0051213^dioxygenase activity^molecular_function;GO:0031418^L-ascorbic acid binding^molecular_function;GO:0046872^metal ion binding^molecular_function;GO:0009693^ethylene biosynthetic process^biological_process;GO:0009835^fruit ripening^biological_process	COG3491|KOG0143^1-aminocyclopropane-1-carboxylate oxidase homolog^Q	PF14226.5^non-haem dioxygenase in morphine synthesis N-terminal	NA	NA	NA
gene-LOC107936235	XP_016724415.1^PREDICTED: enoyl-CoA delta isomerase 2, peroxisomal-like^100.0%	O23299.1^RecName: Full=Enoyl-CoA delta isomerase 2, peroxisomal; AltName: Full=Delta(3),Delta(2)-enoyl CoA isomerase 2; Short=AtECI2; AltName: Full=Indole-3-butyric acid response 10^53.85%	NA	GO:0004165^dodecenoyl-CoA delta-isomerase activity^molecular_function;GO:0004300^enoyl-CoA hydratase activity^molecular_function;GO:0006635^fatty acid beta-oxidation^biological_process;GO:0009062^fatty acid catabolic process^biological_process;GO:0080024^indolebutyric acid metabolic process^biological_process;GO:0080026^response to indolebutyric acid^biological_process;GO:0048767^root hair elonga…	NA	PF00378.19^Enoyl-CoA hydratase/isomerase	NA	NA	NA
gene-LOC107936236	XP_016724416.1^PREDICTED: uncharacterized protein LOC107936236^100.0%	NA	NA	NA	NA	PF03107.15^C1 domain	NA	NA	NA
gene-LOC107917538	XP_016702357.1^PREDICTED: alpha-amylase-like^100.0%	P17859.1^RecName: Full=Alpha-amylase; AltName: Full=1,4-alpha-D-glucan glucanohydrolase; Flags: Precursor^67.63%	K01176|E3.2.1.1, amyA, malS|http://www.genome.jp/dbget-bin/www_bget?ko:K01176	GO:0004556^alpha-amylase activity^molecular_function;GO:0103025^alpha-amylase activity (releasing maltohexaose)^molecular_function;GO:0005509^calcium ion binding^molecular_function;GO:0005975^carbohydrate metabolic process^biological_process	COG0366|KOG0471^alpha-amylase^G	PF07821.11^Alpha-amylase C-terminal beta-sheet domain	GH13_6	NA	NA
gene-LOC107935525	XP_016723624.1^PREDICTED: uncharacterized protein LOC107935525^100.0%	NA	NA	NA	NA	PF05097.11^Protein of unknown function (DUF688)	NA	NA	NA
gene-LOC107935527	XP_016723629.1^PREDICTED: AP-1 complex subunit gamma-2-like isoform X1^99.76%	Q9ZUI6.2^RecName: Full=AP-1 complex subunit gamma-2; AltName: Full=Adaptor protein complex AP-1 large subunit gamma-2; AltName: Full=Adaptor-related protein complex 1 subunit gamma-2; AltName: Full=Clathrin assembly protein complex 1 gamma-2 large chain; AltName: Full=Gamma-adaptin 2^75.97%	K12391|AP1G1|http://www.genome.jp/dbget-bin/www_bget?ko:K12391	GO:0006886^intracellular protein transport^biological_process;GO:0016192^vesicle-mediated transport^biological_process;GO:0030121^AP-1 adaptor complex^cellular_component	KOG1062^AP-1 complex subunit^U	PF01602.19^Adaptin N terminal region	NA	NA	NA
gene-LOC107935526	NP_001314320.1^tubulin beta-8 chain-like^100.0%	Q8H7U1.1^RecName: Full=Tubulin beta-2 chain; AltName: Full=Beta-2-tubulin^95.7%	K07375|TUBB|http://www.genome.jp/dbget-bin/www_bget?ko:K07375	GO:0005525^GTP binding^molecular_function;GO:0003924^GTPase activity^molecular_function;GO:0005200^structural constituent of cytoskeleton^molecular_function;GO:0000226^microtubule cytoskeleton organization^biological_process;GO:0007017^microtubule-based process^biological_process;GO:0000278^mitotic cell cycle^biological_process;GO:0005737^cytoplasm^cellular_component;GO:0005874^microtubule^cellul…	COG5023|KOG1375^Tubulin is the major constituent of microtubules. It binds two moles of GTP, one at an exchangeable site on the beta chain and one at a non-exchangeable site on the alpha chain^Z	PF00091.24^Tubulin/FtsZ family, GTPase domain	NA	NA	NA
gene-LOC107924668	XP_016710701.1^PREDICTED: heptahelical transmembrane protein 4-like isoform X1^100.0%	Q9SZG0.1^RecName: Full=Heptahelical transmembrane protein 4; AltName: Full=PAQR family protein HHP4^74.41%	K07297|ADIPOR|http://www.genome.jp/dbget-bin/www_bget?ko:K07297	GO:0038023^signaling receptor activity^molecular_function;GO:0009725^response to hormone^biological_process;GO:0009744^response to sucrose^biological_process;GO:0016021^integral component of membrane^cellular_component	COG1272|KOG0748^Haemolysin-III related^T	PF03006.19^Haemolysin-III related	NA	NA	i81-103o206-228i240-262o266-288i301-323o328-350i371-393o
gene-LOC107935520	XP_016723623.1^PREDICTED: uncharacterized protein LOC107935520^99.45%	NA	NA	NA	NA	NA	NA	SignalP-TM	i154-173o
gene-LOC107938348	XP_016726961.1^PREDICTED: photosystem II 5 kDa protein, chloroplastic^100.0%	P31336.1^RecName: Full=Photosystem II 5 kDa protein, chloroplastic; Short=PSII-T; AltName: Full=Light-regulated unknown 11 kDa protein; Flags: Precursor^100.0%	NA	GO:0015979^photosynthesis^biological_process;GO:0009535^chloroplast thylakoid membrane^cellular_component;GO:0009523^photosystem II^cellular_component	NA	PF03601.13^Conserved hypothetical protein 698	NA	NA	NA
gene-LOC107924664	XP_012490136.1^PREDICTED: LOW QUALITY PROTEIN: uncharacterized protein LOC105802812^100.0%	NA	NA	NA	NA	NA	NA	SignalP-TM	i16-38o
gene-LOC107924665	XP_016710700.1^PREDICTED: TOM1-like protein 2 isoform X1^100.0%	Q9LFL3.1^RecName: Full=TOM1-like protein 1^69.14%	NA	GO:0006886^intracellular protein transport^biological_process;GO:0005829^cytosol^cellular_component;GO:0005886^plasma membrane^cellular_component	KOG1087^TOM1-like protein^U	PF00790.18^VHS domain	NA	SignalP-TM	i2-24o
gene-LOC107938345	XP_016726955.1^PREDICTED: uncharacterized protein LOC107938345^100.0%	NA	NA	NA	NA	PF00628.28^PHD-finger	NA	NA	NA
gene-LOC107938342	XP_016726948.1^PREDICTED: nuclear transcription factor Y subunit A-4-like^100.0%	Q9LXV5.1^RecName: Full=Nuclear transcription factor Y subunit A-1; Short=AtNF-YA-1; AltName: Full=Protein EMBRYO DEFECTIVE 2220; AltName: Full=Transcriptional activator HAP2A^40.0%	K08064|NFYA|http://www.genome.jp/dbget-bin/www_bget?ko:K08064	GO:0003677^DNA binding^molecular_function;GO:0003700^DNA-binding transcription factor activity^molecular_function;GO:0009793^embryo development ending in seed dormancy^biological_process;GO:0055046^microgametogenesis^biological_process;GO:0048510^regulation of timing of transition from vegetative to reproductive phase^biological_process;GO:0006355^regulation of transcription, DNA-templated^biolog…	COG5224|KOG1561^Nuclear transcription factor Y subunit^K	PF02045.14^CCAAT-binding transcription factor (CBF-B/NF-YA) subunit B	NA	NA	NA
gene-LOC107924662	XP_012490889.1^PREDICTED: cyclin-C1-2-like isoform X1^100.0%	Q9FJK7.1^RecName: Full=Cyclin-C1-2; Short=CycC1;2^73.91%	K15161|CCNC, SSN8|http://www.genome.jp/dbget-bin/www_bget?ko:K15161	GO:0016538^cyclin-dependent protein serine/threonine kinase regulator activity^molecular_function;GO:0007049^cell cycle^biological_process;GO:0051301^cell division^biological_process;GO:0045944^positive regulation of transcription by RNA polymerase II^biological_process;GO:0006357^regulation of transcription by RNA polymerase II^biological_process;GO:0016592^mediator complex^cellular_component;GO…	COG5333|KOG0794^K15161 cyclin C^D	PF00134.22^Cyclin, N-terminal domain	NA	NA	NA
gene-LOC107924663	XP_016710695.1^PREDICTED: uncharacterized protein At4g00950-like isoform X2^100.0%	Q9M160.1^RecName: Full=Uncharacterized protein At4g00950^35.62%	NA	GO:0003700^DNA-binding transcription factor activity^molecular_function;GO:0009793^embryo development ending in seed dormancy^biological_process;GO:0006355^regulation of transcription, DNA-templated^biological_process	NA	PF05097.11^Protein of unknown function (DUF688)	NA	NA	NA
gene-LOC107930179	XP_016717251.1^PREDICTED: thylakoid lumenal 17.4 kDa protein, chloroplastic-like^98.8%	P81760.2^RecName: Full=Thylakoid lumenal 17.4 kDa protein, chloroplastic; AltName: Full=P17.4; Flags: Precursor^68.75%	NA	GO:0009543^chloroplast thylakoid lumen^cellular_component	NA	PF00805.21^Pentapeptide repeats (8 copies)	NA	NA	NA
gene-LOC121229418	XP_017605040.1^PREDICTED: uncharacterized protein LOC108451859^98.82%	NA	NA	NA	NA	PF07816.10^Protein of unknown function (DUF1645)	NA	NA	NA
gene-LOC107930175	XP_017636275.1^PREDICTED: uncharacterized protein LOC108478334^99.5%	NA	NA	NA	NA	PF12244.7^Protein of unknown function (DUF3606)	NA	NA	NA
gene-LOC107930174	XP_017618403.1^PREDICTED: protein ODORANT1-like^100.0%	Q50EX6.1^RecName: Full=Protein ODORANT1; AltName: Full=MYB-like protein ODO1^80.56%	K09422|MYBP|http://www.genome.jp/dbget-bin/www_bget?ko:K09422	GO:0003677^DNA binding^molecular_function;GO:0005634^nucleus^cellular_component	COG5147|KOG0048^myb domain protein^K	PF00249.30^Myb-like DNA-binding domain	NA	NA	NA
gene-LOC121229417	XP_017605975.1^PREDICTED: stigma-specific STIG1-like protein 1^96.33%	NA	NA	NA	NA	PF04885.12^Stigma-specific protein, Stig1	NA	NA	i7-24o
gene-LOC107930176	XP_016717247.1^PREDICTED: peptidyl-tRNA hydrolase, chloroplastic-like^99.59%	Q8GW64.2^RecName: Full=Peptidyl-tRNA hydrolase, chloroplastic; AltName: Full=C-PTH; Flags: Precursor^82.07%	K01056|PTH1, pth, spoVC|http://www.genome.jp/dbget-bin/www_bget?ko:K01056	GO:0004045^aminoacyl-tRNA hydrolase activity^molecular_function;GO:0009507^chloroplast^cellular_component;GO:0009570^chloroplast stroma^cellular_component	COG0193|KOG2255^Peptidyl-tRNA hydrolase^J	PF01195.18^Peptidyl-tRNA hydrolase	NA	NA	NA
gene-LOC107930170	XP_016717240.1^PREDICTED: uncharacterized protein LOC107930170^100.0%	Q9SRE5.1^RecName: Full=Uncharacterized protein At1g76660^48.17%	NA	GO:0005886^plasma membrane^cellular_component	NA	PF15336.5^Autism susceptibility gene 2 protein	NA	NA	NA
gene-LOC107930173	XP_016717243.1^PREDICTED: uncharacterized protein LOC107930173^100.0%	NA	K15902|PCC1, LAGE3|http://www.genome.jp/dbget-bin/www_bget?ko:K15902	NA	NA	PF09341.9^Transcription factor Pcc1	NA	NA	NA
gene-LOC107930172	XP_016717242.1^PREDICTED: protein ABIL2-like isoform X2^100.0%	Q6NMC6.1^RecName: Full=Protein ABIL3; AltName: Full=Abl interactor-like protein 3; Short=AtABIL3^61.85%	NA	GO:0048364^root development^biological_process;GO:0010090^trichome morphogenesis^biological_process;GO:0005737^cytoplasm^cellular_component;GO:0015630^microtubule cytoskeleton^cellular_component	NA	PF16581.4^Cytidyltransferase-related C-terminal region	NA	NA	NA
gene-LOC107938081	XP_016726618.1^PREDICTED: uncharacterized protein LOC107938081 isoform X1^100.0%	Q0IH86.1^RecName: Full=Structure-specific endonuclease subunit slx1; AltName: Full=GIY-YIG domain-containing protein 1^42.52%	K15078|SLX1|http://www.genome.jp/dbget-bin/www_bget?ko:K15078	GO:0017108^5'-flap endonuclease activity^molecular_function;GO:0046872^metal ion binding^molecular_function;GO:0006310^DNA recombination^biological_process;GO:0006281^DNA repair^biological_process;GO:0033557^Slx1-Slx4 complex^cellular_component	KOG3005^Catalytic subunit of a heterodimeric structure-specific endonuclease that resolves DNA secondary structures generated during DNA repair and recombination. Has endonuclease activity towards branched DNA substrates, introducing single-strand cuts in duplex DNA close to junctions with ss-DNA (By similarity)^L	PF01541.23^GIY-YIG catalytic domain	NA	NA	NA
gene-LOC107913403	XP_016697466.1^PREDICTED: protein MIZU-KUSSEI 1-like^100.0%	O22227.1^RecName: Full=Protein MIZU-KUSSEI 1^42.05%	NA	GO:0009658^chloroplast organization^biological_process;GO:0010274^hydrotropism^biological_process;GO:0032541^cortical endoplasmic reticulum^cellular_component;GO:0005737^cytoplasm^cellular_component;GO:0005783^endoplasmic reticulum^cellular_component;GO:0005789^endoplasmic reticulum membrane^cellular_component;GO:0016020^membrane^cellular_component	NA	PF04759.12^Protein of unknown function, DUF617	NA	NA	NA
gene-LOC107913400	XP_016697457.1^PREDICTED: uncharacterized protein LOC107913400^99.9%	NA	NA	NA	NA	NA	NA	NA	NA
gene-LOC121213750	XP_016742447.1^PREDICTED: uncharacterized protein LOC107951813^100.0%	NA	NA	NA	NA	PF04862.11^Protein of unknown function (DUF642)	CBM16	NA	NA
gene-LOC107913401	XP_016697462.1^PREDICTED: cyclin-D4-2-like^100.0%	P42752.3^RecName: Full=Cyclin-D2-1; AltName: Full=Cyclin-delta-2; Short=Cyclin-d2; AltName: Full=G1/S-specific cyclin-D2-1; Short=CycD2;1^50.87%	K18810|CYCD1_2_4|http://www.genome.jp/dbget-bin/www_bget?ko:K18810	GO:0016538^cyclin-dependent protein serine/threonine kinase regulator activity^molecular_function;GO:0019901^protein kinase binding^molecular_function;GO:0051301^cell division^biological_process;GO:0000278^mitotic cell cycle^biological_process;GO:0045787^positive regulation of cell cycle^biological_process;GO:0008284^positive regulation of cell population proliferation^biological_process;GO:00064…	KOG0656^cell division^D	PF00134.22^Cyclin, N-terminal domain	NA	NA	NA
gene-LOC107962619	XP_016754563.1^PREDICTED: uncharacterized protein LOC107962619^100.0%	NA	NA	NA	NA	PF11317.7^Protein of unknown function (DUF3119)	NA	NA	NA
gene-LOC107886484	XP_016665963.1^PREDICTED: zinc finger protein 598-like isoform X3^100.0%	NA	NA	NA	COG5236|KOG2231^zinc finger protein^S	PF00096.25^Zinc finger, C2H2 type	NA	SignalP-TM	NA
gene-LOC107908899	XP_016691679.1^PREDICTED: U-box domain-containing protein 26-like^100.0%	Q9FXA4.1^RecName: Full=U-box domain-containing protein 26; AltName: Full=Plant U-box protein 26; AltName: Full=RING-type E3 ubiquitin transferase PUB26^66.59%	NA	GO:0061630^ubiquitin protein ligase activity^molecular_function;GO:0009814^defense response, incompatible interaction^biological_process;GO:0016567^protein ubiquitination^biological_process	NA	PF04564.14^U-box domain	NA	NA	NA
gene-LOC107908898	XP_012480222.1^PREDICTED: 40S ribosomal protein S16^100.0%	P46293.1^RecName: Full=40S ribosomal protein S16^99.31%	K02960|RP-S16e, RPS16|http://www.genome.jp/dbget-bin/www_bget?ko:K02960	GO:0003735^structural constituent of ribosome^molecular_function;GO:0006412^translation^biological_process;GO:0005840^ribosome^cellular_component	COG0103|KOG1753^40s ribosomal protein^J	PF00380.18^Ribosomal protein S9/S16	NA	NA	NA
gene-LOC107908891	XP_012480213.1^PREDICTED: protein IRX15-LIKE-like^99.69%	Q9FH92.1^RecName: Full=Protein IRX15-LIKE^53.09%	NA	GO:0009834^plant-type secondary cell wall biogenesis^biological_process;GO:0045492^xylan biosynthetic process^biological_process;GO:0045491^xylan metabolic process^biological_process;GO:0005794^Golgi apparatus^cellular_component;GO:0000139^Golgi membrane^cellular_component;GO:0016021^integral component of membrane^cellular_component	NA	PF04669.12^Polysaccharide biosynthesis	NA	SignalP-TM	i28-50o
gene-LOC107908890	XP_016691666.1^PREDICTED: uncharacterized protein At4g06744-like^99.76%	Q8W3M4.1^RecName: Full=Uncharacterized protein At4g06744; Flags: Precursor^50.0%	NA	GO:0005576^extracellular region^cellular_component	NA	PF12799.6^Leucine Rich repeats (2 copies)	NA	NA	NA
gene-LOC107908893	XP_016691670.1^PREDICTED: polyadenylate-binding protein 8-like^99.85%	Q9FXA2.1^RecName: Full=Polyadenylate-binding protein 8; Short=PABP-8; Short=Poly(A)-binding protein 8^72.27%	K13126|PABPC|http://www.genome.jp/dbget-bin/www_bget?ko:K13126	GO:0003730^mRNA 3'-UTR binding^molecular_function;GO:0003729^mRNA binding^molecular_function;GO:0008143^poly(A) binding^molecular_function;GO:0008266^poly(U) RNA binding^molecular_function;GO:0003723^RNA binding^molecular_function;GO:0006417^regulation of translation^biological_process;GO:0046686^response to cadmium ion^biological_process;GO:0016032^viral process^biological_process;GO:0005737^cyt…	KOG0123^Polyadenylate-binding protein^A	PF00076.21^RNA recognition motif. (a.k.a. RRM, RBD, or RNP domain)	NA	NA	NA
gene-LOC107908892	XP_016691669.1^PREDICTED: CBS domain-containing protein CBSX2, chloroplastic-like^100.0%	Q9C5D0.1^RecName: Full=CBS domain-containing protein CBSX2, chloroplastic; AltName: Full=CBS domain-containing protein 1; Short=AtCDCP1; AltName: Full=Protein LOSS OF THE TIMING OF ET AND JA BIOSYNTHESIS 1; Short=AtLEJ1; Flags: Precursor^61.94%	NA	GO:0045454^cell redox homeostasis^biological_process;GO:0009507^chloroplast^cellular_component;GO:0009570^chloroplast stroma^cellular_component	NA	PF00571.27^CBS domain	NA	NA	NA
gene-LOC107908895	XP_012480218.1^PREDICTED: filament-like plant protein 7^99.81%	Q9SLN1.2^RecName: Full=Filament-like plant protein 7; Short=AtFPP7^30.9%	NA	NA	NA	PF05911.10^Filament-like plant protein, long coiled-coil	NA	NA	NA
gene-LOC107908897	XP_016691677.1^PREDICTED: O-acyltransferase WSD1-like^100.0%	Q93ZR6.1^RecName: Full=O-acyltransferase WSD1; AltName: Full=Diacylglycerol O-acyltransferase; Short=DGAT; AltName: Full=Long-chain-alcohol O-fatty-acyltransferase; AltName: Full=Wax synthase; Short=WS^30.63%	NA	GO:0102966^arachidoyl-CoA:1-dodecanol O-acyltransferase activity^molecular_function;GO:0004144^diacylglycerol O-acyltransferase activity^molecular_function;GO:0047196^long-chain-alcohol O-fatty-acyltransferase activity^molecular_function;GO:0103095^wax ester synthase activity^molecular_function;GO:0019432^triglyceride biosynthetic process^biological_process;GO:0010025^wax biosynthetic process^bio…	NA	PF06974.12^Protein of unknown function (DUF1298)	NA	NA	NA
gene-LOC107908896	XP_016691674.1^PREDICTED: O-acyltransferase WSD1-like isoform X1^100.0%	Q93ZR6.1^RecName: Full=O-acyltransferase WSD1; AltName: Full=Diacylglycerol O-acyltransferase; Short=DGAT; AltName: Full=Long-chain-alcohol O-fatty-acyltransferase; AltName: Full=Wax synthase; Short=WS^33.48%	NA	GO:0102966^arachidoyl-CoA:1-dodecanol O-acyltransferase activity^molecular_function;GO:0004144^diacylglycerol O-acyltransferase activity^molecular_function;GO:0047196^long-chain-alcohol O-fatty-acyltransferase activity^molecular_function;GO:0103095^wax ester synthase activity^molecular_function;GO:0019432^triglyceride biosynthetic process^biological_process;GO:0010025^wax biosynthetic process^bio…	NA	PF06974.12^Protein of unknown function (DUF1298)	NA	NA	NA
gene-LOC107918439	PPD87351.1^hypothetical protein GOBAR_DD15712^99.64%	A8MR65.1^RecName: Full=Protein FAR-RED-ELONGATED HYPOCOTYL 1-LIKE^30.7%	NA	GO:0042803^protein homodimerization activity^molecular_function;GO:0031048^chromatin silencing by small RNA^biological_process;GO:0051457^maintenance of protein location in nucleus^biological_process;GO:0045893^positive regulation of transcription, DNA-templated^biological_process;GO:0009637^response to blue light^biological_process;GO:0010218^response to far red light^biological_process;GO:00094…	NA	NA	NA	NA	NA
gene-LOC107938088	XP_016726631.1^PREDICTED: IAA-amino acid hydrolase ILR1-like 3 isoform X2^99.53%	O81641.1^RecName: Full=IAA-amino acid hydrolase ILR1-like 3; Flags: Precursor^66.27%	K14664|ILR1|http://www.genome.jp/dbget-bin/www_bget?ko:K14664	GO:0010178^IAA-amino acid conjugate hydrolase activity^molecular_function;GO:0046872^metal ion binding^molecular_function;GO:0009850^auxin metabolic process^biological_process	COG1473^Iaa-amino acid hydrolase^E	PF01546.27^Peptidase family M20/M25/M40	NA	NA	NA
gene-LOC107913408	XP_016697470.1^PREDICTED: LMBR1 domain-containing protein 2 homolog A-like^100.0%	Q54TM2.1^RecName: Full=LMBR1 domain-containing protein 2 homolog B^25.56%	NA	GO:0016477^cell migration^biological_process;GO:0006935^chemotaxis^biological_process;GO:0006897^endocytosis^biological_process;GO:0031268^pseudopodium organization^biological_process;GO:0071944^cell periphery^cellular_component;GO:0031941^filamentous actin^cellular_component;GO:0016021^integral component of membrane^cellular_component;GO:0005886^plasma membrane^cellular_component;GO:0001726^ruff…	KOG2296^LMBR1 domain-containing protein 2 homolog A-like^S	PF04791.15^LMBR1-like membrane protein	NA	SignalP-TM	o4-26i33-55o70-92i113-135o145-167i349-370o390-412i476-498o
gene-LOC107947622	PPD84850.1^hypothetical protein GOBAR_DD18210^99.28%	P82413.2^RecName: Full=50S ribosomal protein L19, chloroplastic; AltName: Full=CL19; AltName: Full=Chloroplastic large ribosomal subunit protein bL19c; Flags: Precursor^50.98%	K02884|RP-L19, MRPL19, rplS|http://www.genome.jp/dbget-bin/www_bget?ko:K02884	GO:0019843^rRNA binding^molecular_function;GO:0003735^structural constituent of ribosome^molecular_function;GO:0006412^translation^biological_process;GO:0009507^chloroplast^cellular_component;GO:0005840^ribosome^cellular_component	COG0335|KOG1698^ribosomal protein L19^J	PF01245.19^Ribosomal protein L19	NA	NA	NA
gene-LOC107900613	XP_016681766.1^PREDICTED: probable serine/threonine-protein kinase WNK10^100.0%	Q6EU49.1^RecName: Full=Probable serine/threonine-protein kinase WNK4; Short=OsWNK4; AltName: Full=Protein kinase with no lysine 4^49.38%	K08867|WNK, PRKWNK|http://www.genome.jp/dbget-bin/www_bget?ko:K08867	GO:0005524^ATP binding^molecular_function;GO:0004674^protein serine/threonine kinase activity^molecular_function;GO:0035556^intracellular signal transduction^biological_process;GO:0006468^protein phosphorylation^biological_process;GO:0005737^cytoplasm^cellular_component	KOG0584^serine threonine-protein kinase^T	PF00069.24^Protein kinase domain	NA	NA	NA
gene-LOC107900612	XP_016681765.1^PREDICTED: AAA-ATPase At2g46620-like^100.0%	F4IJ77.1^RecName: Full=AAA-ATPase At2g46620^63.95%	K08900|BCS1|http://www.genome.jp/dbget-bin/www_bget?ko:K08900	GO:0005524^ATP binding^molecular_function;GO:0016887^ATPase activity^molecular_function;GO:0016021^integral component of membrane^cellular_component	COG0465|KOG0743^AAA-type ATPase family protein^O	PF00004.28^ATPase family associated with various cellular activities (AAA)	NA	SignalP-TM	i7-26o
gene-LOC107947620	XP_012438913.1^PREDICTED: basic leucine zipper 43-like^100.0%	Q9FMC2.1^RecName: Full=Basic leucine zipper 43; Short=AtbZIP43; Short=bZIP protein 43^36.03%	NA	GO:0003677^DNA binding^molecular_function;GO:0003700^DNA-binding transcription factor activity^molecular_function;GO:0005634^nucleus^cellular_component	NA	PF00170.20^bZIP transcription factor	NA	NA	NA
gene-LOC107900610	XP_016681761.1^PREDICTED: SWR1 complex subunit 2-like isoform X1^96.08%	F4IP06.1^RecName: Full=SWR1 complex subunit 2^53.72%	K11664|VPS72, TCFL1, YL1|http://www.genome.jp/dbget-bin/www_bget?ko:K11664	GO:0030154^cell differentiation^biological_process;GO:0009908^flower development^biological_process;GO:0043486^histone exchange^biological_process;GO:0006355^regulation of transcription, DNA-templated^biological_process;GO:0005634^nucleus^cellular_component	KOG2897^vacuolar protein sorting-associated protein 72^S	PF05764.12^YL1 nuclear protein	NA	NA	NA
gene-LOC107932999	XP_016720621.1^PREDICTED: FRIGIDA-like protein 4a^99.81%	Q9LUV4.1^RecName: Full=FRIGIDA-like protein 4a^34.06%	NA	GO:0030154^cell differentiation^biological_process;GO:0009908^flower development^biological_process	NA	PF07899.10^Frigida-like protein	NA	NA	NA
gene-LOC107932998	XP_016720620.1^PREDICTED: ribosomal RNA small subunit methyltransferase H-like^100.0%	B0TGB2.1^RecName: Full=Ribosomal RNA small subunit methyltransferase H; AltName: Full=16S rRNA m(4)C1402 methyltransferase; AltName: Full=rRNA (cytosine-N(4)-)-methyltransferase RsmH^41.14%	K03438|mraW, rsmH|http://www.genome.jp/dbget-bin/www_bget?ko:K03438	GO:0071424^rRNA (cytosine-N4-)-methyltransferase activity^molecular_function;GO:0070475^rRNA base methylation^biological_process;GO:0005737^cytoplasm^cellular_component	COG0275|KOG2782^ribosomal RNA small subunit methyltransferase^M	PF01795.18^MraW methylase family	NA	NA	NA
gene-LOC107932994	XP_016720615.1^PREDICTED: protein KAKU4-like isoform X1^100.0%	Q949W6.1^RecName: Full=Protein KAKU4^41.35%	NA	GO:0071763^nuclear membrane organization^biological_process;GO:0005768^endosome^cellular_component;GO:0005794^Golgi apparatus^cellular_component;GO:0005635^nuclear envelope^cellular_component;GO:0005637^nuclear inner membrane^cellular_component;GO:0005886^plasma membrane^cellular_component;GO:0005802^trans-Golgi network^cellular_component	NA	NA	NA	NA	NA
gene-LOC107932997	XP_012472964.1^PREDICTED: protein arginine N-methyltransferase 1.5^99.23%	Q8GWT4.2^RecName: Full=Protein arginine N-methyltransferase 1.5; Short=AtPMRT15; Short=AtPMRT5; AltName: Full=Shk1 kinase-binding protein 1 homolog^76.77%	K02516|PRMT5, HSL7|http://www.genome.jp/dbget-bin/www_bget?ko:K02516	GO:0008469^histone-arginine N-methyltransferase activity^molecular_function;GO:0008276^protein methyltransferase activity^molecular_function;GO:0034969^histone arginine methylation^biological_process;GO:0043985^histone H4-R3 methylation^biological_process;GO:0010220^positive regulation of vernalization response^biological_process;GO:0009909^regulation of flower development^biological_process;GO:0…	KOG0822^Protein arginine n-methyltransferase^D	PF17285.1^PRMT5 TIM barrel domain	NA	NA	NA
gene-LOC107932996	XP_016720618.1^PREDICTED: COP9 signalosome complex subunit 5a-like^100.0%	Q9FVU9.1^RecName: Full=COP9 signalosome complex subunit 5b; Short=Signalosome subunit 5b; AltName: Full=Jun activation domain-binding homolog 2^67.29%	K09613|COPS5, CSN5|http://www.genome.jp/dbget-bin/www_bget?ko:K09613	GO:0046872^metal ion binding^molecular_function;GO:0008237^metallopeptidase activity^molecular_function;GO:0019784^NEDD8-specific protease activity^molecular_function;GO:0010387^COP9 signalosome assembly^biological_process;GO:0007275^multicellular organism development^biological_process;GO:0010100^negative regulation of photomorphogenesis^biological_process;GO:0010971^positive regulation of G2/M …	COG1310|KOG1554^COP9 signalosome complex subunit^O	PF01398.20^JAB1/Mov34/MPN/PAD-1 ubiquitin protease	NA	SignalP-TM	NA
gene-LOC107932991	XP_017637008.1^PREDICTED: B3 domain-containing protein LOC_Os12g40080-like isoform X3^91.96%	Q8L3W1.1^RecName: Full=B3 domain-containing transcription factor VRN1; AltName: Full=Protein VERNALIZATION 1^29.71%	NA	GO:0003677^DNA binding^molecular_function;GO:0043565^sequence-specific DNA binding^molecular_function;GO:0009909^regulation of flower development^biological_process;GO:0010048^vernalization response^biological_process;GO:0005654^nucleoplasm^cellular_component	NA	PF02362.20^B3 DNA binding domain	NA	NA	NA
gene-LOC107932990	XP_016720611.1^PREDICTED: uncharacterized protein LOC107932990^100.0%	NA	NA	NA	NA	PF12767.6^Transcriptional regulator of RNA polII, SAGA, subunit	NA	NA	NA
gene-LOC107932993	XP_016720612.1^PREDICTED: protein phosphatase 2C and cyclic nucleotide-binding/kinase domain-containing protein-like^99.72%	Q9SL76.2^RecName: Full=Protein phosphatase 2C and cyclic nucleotide-binding/kinase domain-containing protein; Includes: RecName: Full=Probable protein phosphatase 2C 19; Short=AtPP2C19; Includes: RecName: Full=Probable inactive cyclic nucleotide-dependent protein kinase At2g20050^69.13%	NA	GO:0005524^ATP binding^molecular_function;GO:0046872^metal ion binding^molecular_function;GO:0004721^phosphoprotein phosphatase activity^molecular_function;GO:0004674^protein serine/threonine kinase activity^molecular_function;GO:0005886^plasma membrane^cellular_component	COG0664|KOG0616|KOG0698|KOG1113^Protein phosphatase 2C and cyclic nucleotide-binding kinase domain-containing^T	PF00481.20^Protein phosphatase 2C	NA	NA	NA
gene-LOC107900616	XP_016681769.1^PREDICTED: vesicle-associated protein 4-2-like isoform X1^99.65%	Q8VYN2.1^RecName: Full=Vesicle-associated protein 4-2; AltName: Full=Plant VAP homolog 4-2; Short=AtPVA42; AltName: Full=VAMP-associated protein 4-2^62.58%	NA	GO:0005789^endoplasmic reticulum membrane^cellular_component	COG5066|KOG0439^vesicle-associated protein 4-2-like^U	PF00635.25^MSP (Major sperm protein) domain	NA	NA	NA
gene-LOC107900396	XP_016681499.1^PREDICTED: uncharacterized protein LOC107900396^100.0%	NA	NA	NA	NA	NA	NA	NA	NA
gene-LOC107958821	XP_016750202.1^PREDICTED: probable E3 ubiquitin-protein ligase RNF217^100.0%	NA	K11975|RNF144|http://www.genome.jp/dbget-bin/www_bget?ko:K11975	NA	KOG1812^IBR^O	PF01485.20^IBR domain, a half RING-finger domain	NA	NA	NA
gene-LOC107907647	XP_016690476.1^PREDICTED: uncharacterized protein LOC107907647^100.0%	NA	NA	NA	NA	PF10551.8^MULE transposase domain	NA	NA	NA
gene-LOC107929629	PPD72337.1^hypothetical protein GOBAR_DD30762^96.98%	NA	NA	NA	NA	NA	NA	NA	NA
gene-LOC107929628	PPR83892.1^hypothetical protein GOBAR_AA36819^98.95%	Q9LRR4.1^RecName: Full=Putative disease resistance RPP13-like protein 1^42.71%	NA	GO:0043531^ADP binding^molecular_function;GO:0005524^ATP binding^molecular_function;GO:0006952^defense response^biological_process	COG4886|KOG4658^disease resistance protein At3g14460-like^T	PF00931.21^NB-ARC domain	NA	NA	NA
gene-LOC107929627	XP_016716612.1^PREDICTED: nucleoside diphosphate kinase B^100.0%	P47920.1^RecName: Full=Nucleoside diphosphate kinase B; Short=NDK B; Short=NDP kinase B^91.89%	K00940|ndk, NME|http://www.genome.jp/dbget-bin/www_bget?ko:K00940	GO:0005524^ATP binding^molecular_function;GO:0046872^metal ion binding^molecular_function;GO:0004550^nucleoside diphosphate kinase activity^molecular_function;GO:0006241^CTP biosynthetic process^biological_process;GO:0006183^GTP biosynthetic process^biological_process;GO:0006228^UTP biosynthetic process^biological_process	COG0105|KOG0888^Nucleoside diphosphate kinase^F	PF00334.18^Nucleoside diphosphate kinase	NA	NA	NA
gene-LOC107929626	XP_016716608.1^PREDICTED: uncharacterized protein LOC107929626 isoform X1^100.0%	NA	NA	NA	NA	NA	NA	NA	NA
gene-LOC107954747	XP_012485748.1^PREDICTED: uncharacterized protein LOC105799624^100.0%	NA	NA	NA	NA	PF07647.16^SAM domain (Sterile alpha motif)	NA	NA	NA
gene-LOC107929621	XP_016716604.1^PREDICTED: mediator-associated protein 1-like^100.0%	Q9SYA9.1^RecName: Full=Probable transcription factor At1g61730; AltName: Full=Storekeeper-like protein At1g61730^32.99%	NA	GO:0043565^sequence-specific DNA binding^molecular_function;GO:0044212^transcription regulatory region DNA binding^molecular_function;GO:0019760^glucosinolate metabolic process^biological_process;GO:0006355^regulation of transcription, DNA-templated^biological_process;GO:0009507^chloroplast^cellular_component;GO:0005829^cytosol^cellular_component;GO:0005730^nucleolus^cellular_component;GO:0005634…	NA	PF04504.13^Protein of unknown function, DUF573	NA	NA	NA
gene-LOC107929620	XP_016716603.1^PREDICTED: uncharacterized protein LOC107929620^100.0%	NA	NA	NA	COG5183|KOG1609^RINGv^A	PF12906.6^RING-variant domain	NA	NA	i200-222o
gene-LOC121203086	PPS07232.1^hypothetical protein GOBAR_AA13410^99.31%	Q75LR7.1^RecName: Full=Serine/threonine-protein kinase SAPK1; AltName: Full=Osmotic stress/abscisic acid-activated protein kinase 1; AltName: Full=stress-activated protein kinase 1; Short=OsSAPK1^74.4%	K14498|SNRK2|http://www.genome.jp/dbget-bin/www_bget?ko:K14498	GO:0005524^ATP binding^molecular_function;GO:0004674^protein serine/threonine kinase activity^molecular_function;GO:0009738^abscisic acid-activated signaling pathway^biological_process;GO:0035556^intracellular signal transduction^biological_process;GO:0006468^protein phosphorylation^biological_process;GO:0005737^cytoplasm^cellular_component;GO:0005634^nucleus^cellular_component	COG0515|KOG0583^serine threonine-protein kinase^T	PF00069.24^Protein kinase domain	NA	NA	NA
gene-LOC107888794	XP_017608960.1^PREDICTED: EGF domain-specific O-linked N-acetylglucosamine transferase-like^99.13%	Q6ZFR0.1^RecName: Full=Alpha-1,3-arabinosyltransferase XAT2; AltName: Full=Xylan arabinosyltransferase 2; Short=OsXAT2^43.4%	K18134|EOGT|http://www.genome.jp/dbget-bin/www_bget?ko:K18134	GO:0052636^arabinosyltransferase activity^molecular_function;GO:0009664^plant-type cell wall organization^biological_process;GO:0000139^Golgi membrane^cellular_component;GO:0016021^integral component of membrane^cellular_component	KOG4698^glycosyltransferase^S	PF04577.13^Protein of unknown function (DUF563)	GT61	SignalP-TM	i16-35o
gene-LOC121203084	XP_016736676.1^PREDICTED: uncharacterized protein LOC107946742 isoform X1^100.0%	O23140.1^RecName: Full=AP-2 complex subunit mu; AltName: Full=Adaptor protein complex AP-2 subunit mu; AltName: Full=Adaptor protein-2 mu-adaptin; AltName: Full=Adaptor-related protein complex 2 subunit mu; AltName: Full=At-muA-Ad; AltName: Full=Clathrin assembly protein complex 2 mu medium chain; AltName: Full=Mu2-adaptin; AltName: Full=Protein AP47/50; Short=AtAP47/50^65.0%	NA	GO:0008289^lipid binding^molecular_function;GO:0006897^endocytosis^biological_process;GO:0006886^intracellular protein transport^biological_process;GO:0030131^clathrin adaptor complex^cellular_component;GO:0005905^clathrin-coated pit^cellular_component;GO:0005794^Golgi apparatus^cellular_component;GO:0005886^plasma membrane^cellular_component	KOG0938^AP2 complex subunit^U	NA	NA	NA	NA
gene-LOC107888796	XP_016668509.1^PREDICTED: zeta-carotene desaturase, chloroplastic/chromoplastic-like^100.0%	Q9FV46.1^RecName: Full=Zeta-carotene desaturase, chloroplastic/chromoplastic; AltName: Full=9,9'-di-cis-zeta-carotene desaturase; AltName: Full=Carotene 7,8-desaturase; Flags: Precursor^85.79%	K00514|ZDS, crtQ|http://www.genome.jp/dbget-bin/www_bget?ko:K00514	GO:0052887^7,9,9'-tricis-neurosporene:quinone oxidoreductase activity^molecular_function;GO:0052886^9,9'-dicis-carotene:quinone oxidoreductase activity^molecular_function;GO:0016719^carotene 7,8-desaturase activity^molecular_function;GO:0016117^carotenoid biosynthetic process^biological_process;GO:0009507^chloroplast^cellular_component;GO:0009509^chromoplast^cellular_component	COG3349^zeta-carotene desaturase^H	PF01593.23^Flavin containing amine oxidoreductase	NA	NA	NA
gene-LOC121203082	XP_016686938.1^PREDICTED: DEAD-box ATP-dependent RNA helicase 32-like isoform X1^100.0%	Q9FFT9.1^RecName: Full=DEAD-box ATP-dependent RNA helicase 32^50.0%	NA	GO:0005524^ATP binding^molecular_function;GO:0004386^helicase activity^molecular_function;GO:0003723^RNA binding^molecular_function;GO:0005730^nucleolus^cellular_component	COG0513|KOG0343^ATPdependent RNA helicase^A	NA	NA	NA	NA
gene-LOC107888790	PPS17102.1^hypothetical protein GOBAR_AA03476^100.0%	Q0WUC5.1^RecName: Full=ALBINO3-like protein 3, mitochondrial; Flags: Precursor^48.94%	K03217|yidC, spoIIIJ, OXA1, ccfA|http://www.genome.jp/dbget-bin/www_bget?ko:K03217	GO:0032977^membrane insertase activity^molecular_function;GO:0033617^mitochondrial respiratory chain complex IV assembly^biological_process;GO:0051205^protein insertion into membrane^biological_process;GO:0032979^protein insertion into mitochondrial inner membrane from matrix^biological_process;GO:0031305^integral component of mitochondrial inner membrane^cellular_component;GO:0005739^mitochondri…	COG0706|KOG1239^ALBINO3-like protein^OU	PF13181.5^Tetratricopeptide repeat	GT41	NA	NA
gene-LOC121203080	XP_016703678.1^PREDICTED: uncharacterized protein LOC107918598 isoform X1^100.0%	NA	NA	NA	KOG2842^Interferon-related developmental regulator^Z	PF05004.12^Interferon-related developmental regulator (IFRD)	NA	NA	NA
gene-LOC121203081	XP_016666950.1^PREDICTED: protein ROOT PRIMORDIUM DEFECTIVE 1^99.77%	Q9ZUZ6.1^RecName: Full=Protein WHAT'S THIS FACTOR 9, mitochondrial; Flags: Precursor^35.92%	NA	GO:0003723^RNA binding^molecular_function;GO:0017004^cytochrome complex assembly^biological_process;GO:0000373^Group II intron splicing^biological_process;GO:0006397^mRNA processing^biological_process;GO:0005739^mitochondrion^cellular_component	NA	PF11955.7^Plant organelle RNA recognition domain	NA	NA	NA
gene-LOC107957837	XP_016748915.1^PREDICTED: probable rhamnogalacturonate lyase B^100.0%	NA	K18195|RGL4, rhiE|http://www.genome.jp/dbget-bin/www_bget?ko:K18195	NA	NA	PF06045.10^Rhamnogalacturonate lyase family	PL4_2	NA	NA
gene-LOC107888799	XP_016668515.1^PREDICTED: exonuclease 1-like^100.0%	Q8L6Z7.2^RecName: Full=Exonuclease 1^43.29%	K10746|EXO1|http://www.genome.jp/dbget-bin/www_bget?ko:K10746	GO:0035312^5'-3' exodeoxyribonuclease activity^molecular_function;GO:0017108^5'-flap endonuclease activity^molecular_function;GO:0003677^DNA binding^molecular_function;GO:0048256^flap endonuclease activity^molecular_function;GO:0046872^metal ion binding^molecular_function;GO:0006281^DNA repair^biological_process;GO:0005634^nucleus^cellular_component	COG0258|KOG2518^exonuclease^L	PF00867.17^XPG I-region	NA	NA	NA
gene-LOC107888798	XP_016668512.1^PREDICTED: peroxisome biogenesis protein 3-2-like isoform X1^100.0%	Q8S9K7.1^RecName: Full=Peroxisome biogenesis protein 3-2; AltName: Full=Peroxin-3-2; Short=AtPEX3-2^64.23%	K13336|PEX3|http://www.genome.jp/dbget-bin/www_bget?ko:K13336	GO:0030674^protein binding, bridging^molecular_function;GO:0045046^protein import into peroxisome membrane^biological_process;GO:0005779^integral component of peroxisomal membrane^cellular_component	KOG4444^peroxisome biogenesis protein 3-2-like^U	PF04882.11^Peroxin-3	NA	SignalP-TM	o15-32i125-147o
gene-LOC121203088	XP_016723455.1^PREDICTED: beta-glucosidase 46-like isoform X1^99.81%	O80690.2^RecName: Full=Beta-glucosidase 46; Short=AtBGLU46; Flags: Precursor^59.61%	K05350|bglB|http://www.genome.jp/dbget-bin/www_bget?ko:K05350	GO:0008422^beta-glucosidase activity^molecular_function;GO:0047782^coniferin beta-glucosidase activity^molecular_function;GO:0102483^scopolin beta-glucosidase activity^molecular_function;GO:0005975^carbohydrate metabolic process^biological_process;GO:0009809^lignin biosynthetic process^biological_process	COG2723|KOG0626^beta-glucosidase^G	PF00232.17^Glycosyl hydrolase family 1	GH1	SignalP-TM	i12-34o
gene-LOC107957835	XP_016748912.1^PREDICTED: LOW QUALITY PROTEIN: E3 ubiquitin-protein ligase UPL2-like^99.51%	Q8H0T4.3^RecName: Full=E3 ubiquitin-protein ligase UPL2; Short=Ubiquitin-protein ligase 2; AltName: Full=HECT-type E3 ubiquitin transferase UPL2^39.46%	K10592|HUWE1, MULE, ARF-BP1|http://www.genome.jp/dbget-bin/www_bget?ko:K10592	GO:0061630^ubiquitin protein ligase activity^molecular_function;GO:0016567^protein ubiquitination^biological_process;GO:0005737^cytoplasm^cellular_component;GO:0005829^cytosol^cellular_component;GO:0005739^mitochondrion^cellular_component;GO:0005634^nucleus^cellular_component	COG5021|KOG0939^Ubiquitin-protein ligase^O	PF00632.24^HECT-domain (ubiquitin-transferase)	NA	NA	NA
gene-LOC107958826	XP_016750206.1^PREDICTED: sucrose synthase^100.0%	P13708.2^RecName: Full=Sucrose synthase; AltName: Full=Nodulin-100; Short=N-100; AltName: Full=Sucrose-UDP glucosyltransferase^89.07%	K00695|E2.4.1.13|http://www.genome.jp/dbget-bin/www_bget?ko:K00695	GO:0016157^sucrose synthase activity^molecular_function;GO:0009877^nodulation^biological_process;GO:0005985^sucrose metabolic process^biological_process	COG0438|KOG0853^Sucrose-cleaving enzyme that provides UDP-glucose and fructose for various metabolic pathways (By similarity)^M	PF00862.18^Sucrose synthase	GT4	NA	NA
gene-LOC107893629	XP_016674157.1^PREDICTED: luminal-binding protein 5-like^99.85%	Q03684.1^RecName: Full=Luminal-binding protein 4; Short=BiP 4; AltName: Full=78 kDa glucose-regulated protein homolog 4; Short=GRP-78-4; Flags: Precursor^82.42%	K09490|HSPA5, BIP|http://www.genome.jp/dbget-bin/www_bget?ko:K09490	GO:0005524^ATP binding^molecular_function;GO:0005788^endoplasmic reticulum lumen^cellular_component	COG0443|KOG0100^MreB/Mbl protein^O	PF00012.19^Hsp70 protein	NA	NA	i7-26o
gene-LOC107934694	XP_016722665.1^PREDICTED: ubiquitin domain-containing protein 1-like^84.21%	NA	NA	NA	KOG0013^ubiquitin domain-containing protein^O	PF16455.4^Ubiquitin-binding domain	NA	NA	NA
gene-LOC107942592	XP_016731779.1^PREDICTED: nucleolar protein 10-like^100.0%	Q7T0Q5.1^RecName: Full=Nucleolar protein 10^44.28%	K14788|NOL10, ENP2|http://www.genome.jp/dbget-bin/www_bget?ko:K14788	GO:0005730^nucleolus^cellular_component	KOG2321^Nucleolar protein^S	PF08159.11^NUC153 domain	NA	NA	NA
gene-LOC107934696	XP_017635339.1^PREDICTED: NAC domain-containing protein 73-like^99.65%	O49459.1^RecName: Full=NAC domain-containing protein 73; Short=ANAC073; AltName: Full=Protein SECONDARY WALL-ASSOCIATED NAC DOMAIN PROTEIN 2^79.3%	NA	GO:0003700^DNA-binding transcription factor activity^molecular_function;GO:0043565^sequence-specific DNA binding^molecular_function;GO:0044212^transcription regulatory region DNA binding^molecular_function;GO:0045893^positive regulation of transcription, DNA-templated^biological_process;GO:2000652^regulation of secondary cell wall biogenesis^biological_process;GO:0005634^nucleus^cellular_component	NA	PF02365.14^No apical meristem (NAM) protein	NA	NA	NA
gene-LOC107934697	XP_016722676.1^PREDICTED: cytochrome P450 CYP72A219-like^100.0%	H2DH21.1^RecName: Full=Cytochrome P450 CYP72A219; AltName: Full=Cytochrome P450 CYP72A129^54.72%	NA	GO:0020037^heme binding^molecular_function;GO:0005506^iron ion binding^molecular_function;GO:0004497^monooxygenase activity^molecular_function;GO:0016705^oxidoreductase activity, acting on paired donors, with incorporation or reduction of molecular oxygen^molecular_function;GO:0016021^integral component of membrane^cellular_component	COG2124|KOG0157^Cytochrome p450^Q	PF00067.21^Cytochrome P450	NA	SignalP-TM	i7-25o
gene-LOC107934690	XP_016722661.1^PREDICTED: gamma-glutamyl hydrolase 2-like^100.0%	O65355.2^RecName: Full=Gamma-glutamyl hydrolase 2; Short=AtGGH2; AltName: Full=Conjugase; AltName: Full=GH; AltName: Full=Gamma-Glu-X carboxypeptidase; Flags: Precursor^65.72%	K01307|GGH|http://www.genome.jp/dbget-bin/www_bget?ko:K01307	GO:0034722^gamma-glutamyl-peptidase activity^molecular_function;GO:0008242^omega peptidase activity^molecular_function;GO:0046900^tetrahydrofolylpolyglutamate metabolic process^biological_process;GO:0005618^cell wall^cellular_component;GO:0005615^extracellular space^cellular_component;GO:0005773^vacuole^cellular_component	KOG1559^gamma-glutamyl hydrolase^H	PF07722.12^Peptidase C26	NA	NA	NA
gene-LOC107934691	XP_016722666.1^PREDICTED: binding partner of ACD11 1-like isoform X1^100.0%	Q9LFD5.1^RecName: Full=Binding partner of ACD11 1^45.33%	NA	GO:0003723^RNA binding^molecular_function;GO:0009735^response to cytokinin^biological_process;GO:0005737^cytoplasm^cellular_component;GO:0016020^membrane^cellular_component	NA	NA	NA	NA	NA
gene-LOC107934692	XP_016722662.1^PREDICTED: uncharacterized protein LOC107934692 isoform X1^100.0%	Q9URW6.1^RecName: Full=SH3 domain-containing protein PJ696.02^41.1%	K20523|SH3YL1|http://www.genome.jp/dbget-bin/www_bget?ko:K20523	GO:0051015^actin filament binding^molecular_function;GO:0035091^phosphatidylinositol binding^molecular_function;GO:0051666^actin cortical patch localization^biological_process;GO:0051017^actin filament bundle assembly^biological_process;GO:0007015^actin filament organization^biological_process;GO:0006897^endocytosis^biological_process;GO:1900027^regulation of ruffle assembly^biological_process;GO…	COG2930|KOG1843^FYVE zinc finger^S	PF04366.11^Las17-binding protein actin regulator	NA	NA	NA
gene-LOC107925138	KHG26605.1^Small nuclear ribonucleoprotein-associated B'^100.0%	Q9PV94.1^RecName: Full=Small nuclear ribonucleoprotein-associated protein B'; Short=snRNP-B'; Short=snRPB'; AltName: Full=Sm protein B'; Short=Sm-B'; Short=SmB'^55.78%	NA	GO:0071208^histone pre-mRNA DCP binding^molecular_function;GO:0070034^telomerase RNA binding^molecular_function;GO:0000398^mRNA splicing, via spliceosome^biological_process;GO:0006479^protein methylation^biological_process;GO:0000387^spliceosomal snRNP assembly^biological_process;GO:0071013^catalytic step 2 spliceosome^cellular_component;GO:0005737^cytoplasm^cellular_component;GO:0005829^cytosol^…	COG1958|KOG3168^small nuclear ribonucleoprotein-associated protein^A	PF01423.21^LSM domain	NA	NA	NA
gene-LOC107925137	XP_016711200.1^PREDICTED: probable UDP-arabinose 4-epimerase 3^100.0%	Q9SA77.1^RecName: Full=UDP-arabinose 4-epimerase 1; AltName: Full=UDP-D-xylose 4-epimerase 1^81.17%	K12448|UXE, uxe|http://www.genome.jp/dbget-bin/www_bget?ko:K12448	GO:0050373^UDP-arabinose 4-epimerase activity^molecular_function;GO:0003978^UDP-glucose 4-epimerase activity^molecular_function;GO:0019567^arabinose biosynthetic process^biological_process;GO:0045227^capsule polysaccharide biosynthetic process^biological_process;GO:0006012^galactose metabolic process^biological_process;GO:0009832^plant-type cell wall biogenesis^biological_process;GO:0033358^UDP-L…	COG1087|KOG1371^UDP-arabinose 4-epimerase^M	PF16363.4^GDP-mannose 4,6 dehydratase	NA	SignalP-TM	NA
gene-LOC107925136	XP_016711204.1^PREDICTED: nicotinate phosphoribosyltransferase 2-like isoform X1^100.0%	Q84WV8.1^RecName: Full=Nicotinate phosphoribosyltransferase 2^80.11%	K00763|pncB, NAPRT1|http://www.genome.jp/dbget-bin/www_bget?ko:K00763	GO:0046872^metal ion binding^molecular_function;GO:0004516^nicotinate phosphoribosyltransferase activity^molecular_function;GO:0004514^nicotinate-nucleotide diphosphorylase (carboxylating) activity^molecular_function;GO:0009435^NAD biosynthetic process^biological_process;GO:0034355^NAD salvage^biological_process;GO:0019358^nicotinate nucleotide salvage^biological_process;GO:0005829^cytosol^cellul…	COG1488|KOG2511^nicotinate^H	PF04095.15^Nicotinate phosphoribosyltransferase (NAPRTase) family	NA	NA	NA
gene-LOC107925135	XP_016711199.1^PREDICTED: beta-amyrin 28-oxidase-like^100.0%	Q2MJ20.1^RecName: Full=Beta-amyrin 28-monooxygenase; AltName: Full=Beta-amyrin 28-oxidase; AltName: Full=Cytochrome P450 716A12; Short=MtCYP716A12; AltName: Full=Protein LACKING HEMOLYTIC ACTIVITY^48.86%	NA	GO:0020037^heme binding^molecular_function;GO:0005506^iron ion binding^molecular_function;GO:0016709^oxidoreductase activity, acting on paired donors, with incorporation or reduction of molecular oxygen, NAD(P)H as one donor, and incorporation of one atom of oxygen^molecular_function;GO:0016135^saponin biosynthetic process^biological_process;GO:0016021^integral component of membrane^cellular_comp…	COG2124|KOG0157^cytochrome P450^Q	PF00067.21^Cytochrome P450	NA	SignalP-TM	i7-29o
gene-LOC107925134	XP_012454137.1^PREDICTED: receptor-like protein kinase HSL1^98.2%	Q9SGP2.1^RecName: Full=Receptor-like protein kinase HSL1; AltName: Full=Protein HAESA-LIKE1; Flags: Precursor^74.58%	NA	GO:0005524^ATP binding^molecular_function;GO:0004672^protein kinase activity^molecular_function;GO:0004674^protein serine/threonine kinase activity^molecular_function;GO:0016021^integral component of membrane^cellular_component;GO:0005886^plasma membrane^cellular_component	COG4886^receptor-like protein kinase^T	PF00069.24^Protein kinase domain	NA	NA	i2-24o627-649i
gene-LOC107925131	XP_016711192.1^PREDICTED: uncharacterized protein LOC107925131^99.31%	Q949U2.1^RecName: Full=Myb family transcription factor PHL6; AltName: Full=Protein PHR1-LIKE 6^49.08%	NA	GO:0003677^DNA binding^molecular_function;GO:0003700^DNA-binding transcription factor activity^molecular_function;GO:0006355^regulation of transcription, DNA-templated^biological_process;GO:0005634^nucleus^cellular_component	NA	PF14379.5^MYB-CC type transfactor, LHEQLE motif	NA	NA	NA
gene-LOC107925130	XP_016711189.1^PREDICTED: histone acetyltransferase HAC1-like^99.83%	Q9C5X9.2^RecName: Full=Histone acetyltransferase HAC1^61.71%	K04498|EP300, CREBBP, KAT3|http://www.genome.jp/dbget-bin/www_bget?ko:K04498	GO:0004402^histone acetyltransferase activity^molecular_function;GO:0003712^transcription coregulator activity^molecular_function;GO:0008270^zinc ion binding^molecular_function;GO:0006355^regulation of transcription, DNA-templated^biological_process;GO:0005634^nucleus^cellular_component	NA	PF08214.10^Histone acetylation protein	NA	NA	NA
gene-LOC107942591	XP_016731778.1^PREDICTED: L-galactono-1,4-lactone dehydrogenase, mitochondrial-like^100.0%	Q9SU56.1^RecName: Full=L-galactono-1,4-lactone dehydrogenase, mitochondrial; Flags: Precursor^82.97%	K00225|GLDH|http://www.genome.jp/dbget-bin/www_bget?ko:K00225	GO:0003885^D-arabinono-1,4-lactone oxidase activity^molecular_function;GO:0071949^FAD binding^molecular_function;GO:0016633^galactonolactone dehydrogenase activity^molecular_function;GO:0080049^L-gulono-1,4-lactone dehydrogenase activity^molecular_function;GO:0019853^L-ascorbic acid biosynthetic process^biological_process;GO:0016021^integral component of membrane^cellular_component;GO:0031966^mit…	COG0277|KOG4730^L-galactono-1,4-lactone dehydrogenase^C	PF01565.22^FAD binding domain	AA7	NA	NA
gene-LOC107944268	XP_016733578.1^PREDICTED: probable aminotransferase ACS10^100.0%	Q9LQ10.1^RecName: Full=Probable aminotransferase ACS10^66.48%	K14270|ACS10_12|http://www.genome.jp/dbget-bin/www_bget?ko:K14270	GO:0030170^pyridoxal phosphate binding^molecular_function;GO:0008483^transaminase activity^molecular_function;GO:0042218^1-aminocyclopropane-1-carboxylate biosynthetic process^biological_process	COG0436|KOG0256^Aminotransferase^T	PF00155.20^Aminotransferase class I and II	NA	SignalP-TM	i36-58o
gene-LOC107913919	XP_012454373.1^PREDICTED: ADP,ATP carrier protein 1, chloroplastic isoform X2^99.51%	Q39002.2^RecName: Full=ADP,ATP carrier protein 1, chloroplastic; AltName: Full=ADP/ATP translocase 1; AltName: Full=Adenine nucleotide translocase 1; Flags: Precursor^80.8%	K03301|TC.AAA|http://www.genome.jp/dbget-bin/www_bget?ko:K03301	GO:0005524^ATP binding^molecular_function;GO:0005471^ATP:ADP antiporter activity^molecular_function;GO:0009941^chloroplast envelope^cellular_component;GO:0031969^chloroplast membrane^cellular_component;GO:0016021^integral component of membrane^cellular_component;GO:0016020^membrane^cellular_component;GO:0009536^plastid^cellular_component	COG3202^ADP,ATP carrier protein 1^P	PF03219.13^TLC ATP/ADP transporter	NA	NA	i104-121o136-158i171-193o226-248i261-280o300-322i359-378o398-417i422-444o449-471i530-552o
gene-LOC107917613	XP_016702419.1^PREDICTED: aluminum-activated malate transporter 4-like^87.2%	Q9C6L8.1^RecName: Full=Aluminum-activated malate transporter 4; Short=AtALMT4^52.69%	NA	GO:0005253^anion channel activity^molecular_function;GO:0071423^malate transmembrane transport^biological_process;GO:0090332^stomatal closure^biological_process;GO:0016021^integral component of membrane^cellular_component;GO:0009705^plant-type vacuole membrane^cellular_component;GO:0005773^vacuole^cellular_component	KOG4711^Aluminum-activated malate transporter^K	PF11744.7^Aluminium activated malate transporter	NA	NA	i69-88o98-116i121-143o
gene-LOC107955920	PPD83693.1^hypothetical protein GOBAR_DD19376^100.0%	A6P6V9.1^RecName: Full=Cannabidiolic acid synthase; AltName: Full=CBDA synthase; Flags: Precursor^41.46%	NA	GO:0102779^cannabidiolate synthase activity^molecular_function;GO:0071949^FAD binding^molecular_function;GO:0048046^apoplast^cellular_component	COG0277^Berberine and berberine like^C	PF08031.11^Berberine and berberine like	AA7	NA	NA
gene-LOC107889839	XP_012451046.1^PREDICTED: uncharacterized protein LOC105773585^99.86%	NA	NA	NA	NA	PF00069.24^Protein kinase domain	NA	NA	NA
gene-LOC107952048	XP_016742775.1^PREDICTED: uncharacterized protein LOC107952048^100.0%	NA	NA	NA	NA	PF02754.15^Cysteine-rich domain	NA	NA	NA
gene-LOC107953417	XP_016744214.1^PREDICTED: uncharacterized protein At4g06598-like^100.0%	Q8W3M7.2^RecName: Full=Uncharacterized protein At4g06598^42.7%	NA	NA	NA	PF00170.20^bZIP transcription factor	NA	NA	NA
gene-LOC107897070	XP_017643457.1^PREDICTED: probable beta-1,3-galactosyltransferase 12^100.0%	Q66GS2.1^RecName: Full=Probable beta-1,3-galactosyltransferase 12^77.78%	NA	GO:0008378^galactosyltransferase activity^molecular_function;GO:0006486^protein glycosylation^biological_process;GO:0005783^endoplasmic reticulum^cellular_component;GO:0005794^Golgi apparatus^cellular_component;GO:0000139^Golgi membrane^cellular_component;GO:0016021^integral component of membrane^cellular_component	KOG2288^Beta-1,3-galactosyltransferase^G	PF01762.20^Galactosyltransferase	GT31	SignalP-TM	i47-69o
gene-LOC107897071	XP_016677898.1^PREDICTED: zinc transporter 4, chloroplastic-like^100.0%	Q8LE59.3^RecName: Full=Fe(2+) transport protein 3, chloroplastic; AltName: Full=Fe(II) transport protein 3; AltName: Full=Iron-regulated transporter 3; Flags: Precursor^66.82%	K14709|SLC39A1_2_3, ZIP1_2_3|http://www.genome.jp/dbget-bin/www_bget?ko:K14709	GO:0005381^iron ion transmembrane transporter activity^molecular_function;GO:0005385^zinc ion transmembrane transporter activity^molecular_function;GO:0055072^iron ion homeostasis^biological_process;GO:0006826^iron ion transport^biological_process;GO:0009624^response to nematode^biological_process;GO:0071577^zinc ion transmembrane transport^biological_process;GO:0006829^zinc ion transport^biologi…	KOG1558^zinc transporter^P	PF02535.21^ZIP Zinc transporter	NA	NA	o59-78i90-112o132-154i332-354o364-386i406-425o
gene-LOC107897072	XP_016677899.1^PREDICTED: PITH domain-containing protein 1-like^100.0%	Q54Z24.1^RecName: Full=PITH domain-containing protein 1^39.7%	NA	NA	KOG1730^PITH domain^O	PF06201.12^PITH domain	NA	NA	NA
gene-LOC107953416	XP_016744210.1^PREDICTED: uncharacterized protein LOC107953416 isoform X1^99.9%	NA	K17925|SNX13|http://www.genome.jp/dbget-bin/www_bget?ko:K17925	NA	NA	PF02194.14^PXA domain	NA	SignalP-TM	i19-41o
gene-LOC107897074	XP_016677902.1^PREDICTED: vacuolar-processing enzyme-like^99.8%	P49043.1^RecName: Full=Vacuolar-processing enzyme; Short=VPE; Flags: Precursor^78.38%	K01369|LGMN|http://www.genome.jp/dbget-bin/www_bget?ko:K01369	GO:0008234^cysteine-type peptidase activity^molecular_function	COG5206|KOG1348^processing enzyme^O	PF01650.17^Peptidase C13 family	NA	NA	i5-27o
gene-LOC107897075	XP_017643714.1^PREDICTED: uncharacterized protein LOC108484438^99.48%	NA	NA	NA	NA	PF02485.20^Core-2/I-Branching enzyme	GT14	SignalP-TM	i30-52o
gene-LOC107897077	XP_016677907.1^PREDICTED: uncharacterized protein LOC107897077^100.0%	Q32PH1.1^RecName: Full=Cell division cycle-associated protein 7^54.46%	NA	GO:0006915^apoptotic process^biological_process;GO:0042127^regulation of cell population proliferation^biological_process;GO:0006355^regulation of transcription, DNA-templated^biological_process;GO:0005829^cytosol^cellular_component;GO:0005654^nucleoplasm^cellular_component;GO:0005634^nucleus^cellular_component	NA	PF10497.8^Zinc-finger domain of monoamine-oxidase A repressor R1	NA	NA	NA
gene-LOC107897078	XP_012451125.1^PREDICTED: UPF0587 protein C1orf123 homolog^100.0%	Q3B8G0.1^RecName: Full=CXXC motif containing zinc binding protein; AltName: Full=UPF0587 protein C1orf123 homolog^40.49%	NA	GO:0008270^zinc ion binding^molecular_function	KOG1296^Eukaryotic protein of unknown function (DUF866)^S	PF05907.12^Eukaryotic protein of unknown function (DUF866)	NA	NA	NA
gene-LOC107897079	XP_016677905.1^PREDICTED: RNA polymerase sigma factor sigC-like isoform X1^100.0%	O24621.1^RecName: Full=RNA polymerase sigma factor sigC; Short=Sigma factor C; Short=Sigma-C; AltName: Full=RNA polymerase sigma factor sig3; Short=Atsig3; Short=Sigma factor 3; Flags: Precursor^53.24%	K03093|SIGMA70|http://www.genome.jp/dbget-bin/www_bget?ko:K03093	GO:0003677^DNA binding^molecular_function;GO:0003700^DNA-binding transcription factor activity^molecular_function;GO:0003899^DNA-directed 5'-3' RNA polymerase activity^molecular_function;GO:0016987^sigma factor activity^molecular_function;GO:0071482^cellular response to light stimulus^biological_process;GO:0006352^DNA-templated transcription, initiation^biological_process;GO:2001141^regulation of…	COG0568^RNA polymerase sigma factor^K	PF04545.15^Sigma-70, region 4	NA	NA	NA
gene-LOC107888271	XP_016667822.1^PREDICTED: 40S ribosomal protein S10-1-like^100.0%	Q9SW09.1^RecName: Full=40S ribosomal protein S10-1^79.78%	K02947|RP-S10e, RPS10|http://www.genome.jp/dbget-bin/www_bget?ko:K02947	GO:0003729^mRNA binding^molecular_function;GO:0003735^structural constituent of ribosome^molecular_function;GO:0000028^ribosomal small subunit assembly^biological_process;GO:0005829^cytosol^cellular_component;GO:0022626^cytosolic ribosome^cellular_component;GO:0022627^cytosolic small ribosomal subunit^cellular_component;GO:0016020^membrane^cellular_component	COG5045|KOG3344^40S ribosomal protein S10^J	PF03501.14^Plectin/S10 domain	NA	NA	NA
gene-LOC107917616	XP_017620529.1^PREDICTED: gibberellin 2-beta-dioxygenase 8-like^99.45%	O49561.2^RecName: Full=Gibberellin 2-beta-dioxygenase 8; AltName: Full=GA 2-oxidase 8; AltName: Full=Gibberellin 2-beta-hydroxylase 8; AltName: Full=Gibberellin 2-oxidase 8^47.62%	K04125|E1.14.11.13|http://www.genome.jp/dbget-bin/www_bget?ko:K04125	GO:0052635^C-20 gibberellin 2-beta-dioxygenase activity^molecular_function;GO:0051213^dioxygenase activity^molecular_function;GO:0046872^metal ion binding^molecular_function;GO:0009686^gibberellin biosynthetic process^biological_process;GO:0009685^gibberellin metabolic process^biological_process	COG3491|KOG0143^Gibberellin 2-beta-dioxygenase^Q	PF03171.19^2OG-Fe(II) oxygenase superfamily	NA	NA	NA
gene-LOC107913910	XP_016698067.1^PREDICTED: uncharacterized protein LOC107913910^100.0%	NA	NA	NA	NA	NA	NA	NA	NA
gene-LOC107910647	XP_016694073.1^PREDICTED: DEAD-box ATP-dependent RNA helicase 50-like isoform X1^100.0%	Q8GUG7.2^RecName: Full=DEAD-box ATP-dependent RNA helicase 50^68.38%	K13179|DDX18, HAS1|http://www.genome.jp/dbget-bin/www_bget?ko:K13179	GO:0005524^ATP binding^molecular_function;GO:0004004^ATP-dependent RNA helicase activity^molecular_function;GO:0003723^RNA binding^molecular_function;GO:0003724^RNA helicase activity^molecular_function;GO:0006968^cellular defense response^biological_process;GO:0009507^chloroplast^cellular_component	COG0513|KOG0331^DEAD-box ATP-dependent RNA helicase^A	PF00270.28^DEAD/DEAH box helicase	NA	NA	NA
gene-LOC107913911	XP_016698068.1^PREDICTED: 60S ribosomal protein L37-3-like^100.0%	Q8LEM8.1^RecName: Full=60S ribosomal protein L37-3^88.42%	K02922|RP-L37e, RPL37|http://www.genome.jp/dbget-bin/www_bget?ko:K02922	GO:0046872^metal ion binding^molecular_function;GO:0019843^rRNA binding^molecular_function;GO:0003735^structural constituent of ribosome^molecular_function;GO:0006412^translation^biological_process;GO:0022625^cytosolic large ribosomal subunit^cellular_component	COG2126|KOG3475^Binds to the 23S rRNA (By similarity)^J	PF01907.18^Ribosomal protein L37e	NA	NA	NA
gene-LOC107917614	XP_016702420.1^PREDICTED: RHOMBOID-like protein 8^100.0%	F4I8K2.1^RecName: Full=RHOMBOID-like protein 8; Short=AtRBL8; AltName: Full=Protein KOMPEITO^43.57%	NA	GO:0004252^serine-type endopeptidase activity^molecular_function;GO:0000139^Golgi membrane^cellular_component;GO:0016021^integral component of membrane^cellular_component	COG0705|KOG2289^Rhomboid family^T	PF01694.21^Rhomboid family	NA	SignalP-TM	i59-81o129-151i158-180o184-206i213-235o239-256i294-316o
gene-LOC121230334	XP_017643851.1^PREDICTED: protein DETOXIFICATION 27-like^99.59%	Q9FKQ1.1^RecName: Full=Protein DETOXIFICATION 27; Short=AtDTX27; AltName: Full=Multidrug and toxic compound extrusion protein 27; Short=MATE protein 27^69.65%	K03327|TC.MATE, SLC47A, norM, mdtK, dinF|http://www.genome.jp/dbget-bin/www_bget?ko:K03327	GO:0015297^antiporter activity^molecular_function;GO:0015238^xenobiotic transmembrane transporter activity^molecular_function;GO:0006855^drug transmembrane transport^biological_process;GO:0016021^integral component of membrane^cellular_component	COG0534|KOG1347^MatE^V	PF01554.17^MatE	NA	NA	i51-73o83-105i131-153o168-190i197-219o234-256i351-370o392-414i421-443o448-470i
gene-LOC121230335	PPS13389.1^hypothetical protein GOBAR_AA07179^99.7%	Q8L936.2^RecName: Full=Putative clathrin assembly protein At4g40080^39.93%	NA	GO:0005545^1-phosphatidylinositol binding^molecular_function;GO:0032050^clathrin heavy chain binding^molecular_function;GO:0005546^phosphatidylinositol-4,5-bisphosphate binding^molecular_function;GO:0000149^SNARE binding^molecular_function;GO:0072583^clathrin-dependent endocytosis^biological_process;GO:0006897^endocytosis^biological_process;GO:0006900^vesicle budding from membrane^biological_proc…	KOG0251^Clathrin assembly protein^TU	PF07651.15^ANTH domain	NA	NA	NA
gene-LOC107925873	XP_016712098.1^PREDICTED: WD repeat-containing protein 70-like^99.84%	Q0VA16.1^RecName: Full=WD repeat-containing protein 70^45.32%	NA	GO:1903775^regulation of DNA double-strand break processing^biological_process;GO:2001173^regulation of histone H2B conserved C-terminal lysine ubiquitination^biological_process;GO:0005634^nucleus^cellular_component;GO:0035861^site of double-strand break^cellular_component	KOG0772^WD repeat-containing protein^S	PF00400.31^WD domain, G-beta repeat	NA	NA	NA
gene-LOC121230330	XP_017643121.1^PREDICTED: serine/threonine-protein kinase PEPKR2^99.36%	Q8W490.1^RecName: Full=Serine/threonine-protein kinase PEPKR2; AltName: Full=Protein PHOSPHOENOLPYRUVATE CARBOXYLASE-RELATED KINASE 2^70.97%	NA	GO:0005524^ATP binding^molecular_function;GO:0009931^calcium-dependent protein serine/threonine kinase activity^molecular_function;GO:0005516^calmodulin binding^molecular_function;GO:0004683^calmodulin-dependent protein kinase activity^molecular_function;GO:0009738^abscisic acid-activated signaling pathway^biological_process;GO:0035556^intracellular signal transduction^biological_process;GO:00181…	KOG0032^serine threonine-protein kinase^T	PF00069.24^Protein kinase domain	NA	NA	NA
gene-LOC107949365	XP_012458021.1^PREDICTED: thaumatin-like protein^100.0%	Q53MB8.1^RecName: Full=Thaumatin-like protein; Flags: Precursor^65.77%	NA	NA	NA	PF00314.16^Thaumatin family	GH64	NA	NA
gene-LOC107948668	XP_016738781.1^PREDICTED: pentatricopeptide repeat-containing protein At2g41720-like isoform X2^91.69%	Q8RWS8.1^RecName: Full=Pentatricopeptide repeat-containing protein At2g41720; AltName: Full=Protein EMBRYO DEFECTIVE 2654^71.14%	NA	GO:0003735^structural constituent of ribosome^molecular_function;GO:0010239^chloroplast mRNA processing^biological_process;GO:0009793^embryo development ending in seed dormancy^biological_process;GO:0008380^RNA splicing^biological_process;GO:0009507^chloroplast^cellular_component	KOG4197^Pentatricopeptide repeat-containing protein^S	PF13041.5^PPR repeat family	GT41	NA	NA
gene-LOC107948669	XP_016738784.1^PREDICTED: indole-3-acetic acid-amido synthetase GH3.17-like^100.0%	Q9FZ87.1^RecName: Full=Indole-3-acetic acid-amido synthetase GH3.17; AltName: Full=Auxin-responsive GH3-like protein 17; Short=AtGH3-17^55.9%	K14487|GH3|http://www.genome.jp/dbget-bin/www_bget?ko:K14487	GO:0010279^indole-3-acetic acid amido synthetase activity^molecular_function;GO:0010252^auxin homeostasis^biological_process;GO:0009733^response to auxin^biological_process;GO:0005737^cytoplasm^cellular_component;GO:0005634^nucleus^cellular_component	NA	PF03321.12^GH3 auxin-responsive promoter	NA	NA	NA
gene-LOC107889679	XP_016669688.1^PREDICTED: disease resistance protein RML1A-like^99.92%	Q40392.1^RecName: Full=TMV resistance protein N^32.26%	NA	GO:0043531^ADP binding^molecular_function;GO:0005524^ATP binding^molecular_function;GO:0009626^plant-type hypersensitive response^biological_process;GO:0007165^signal transduction^biological_process;GO:0005737^cytoplasm^cellular_component	COG4886^resistance protein^T	PF01582.19^TIR domain	NA	NA	NA
gene-LOC107941755	XP_016730845.1^PREDICTED: 40S ribosomal protein S13-like isoform X1^100.0%	P62302.1^RecName: Full=40S ribosomal protein S13^96.75%	K02953|RP-S13e, RPS13|http://www.genome.jp/dbget-bin/www_bget?ko:K02953	GO:0070181^small ribosomal subunit rRNA binding^molecular_function;GO:0003735^structural constituent of ribosome^molecular_function;GO:0006412^translation^biological_process;GO:0022627^cytosolic small ribosomal subunit^cellular_component;GO:0005730^nucleolus^cellular_component	COG0184|KOG0400^ribosomal protein^J	PF00312.21^Ribosomal protein S15	NA	NA	NA
gene-LOC107923473	XP_016709159.1^PREDICTED: probable polygalacturonase^99.36%	A7PZL3.1^RecName: Full=Probable polygalacturonase; Short=PG; AltName: Full=Pectinase^64.19%	NA	GO:0004650^polygalacturonase activity^molecular_function;GO:0005975^carbohydrate metabolic process^biological_process;GO:0016021^integral component of membrane^cellular_component	COG5434^Glycosyl hydrolases family 28^M	PF00295.16^Glycosyl hydrolases family 28	GH28	NA	NA
gene-LOC107923476	XP_017610275.1^PREDICTED: protein HAPLESS 2^99.58%	F4JP36.1^RecName: Full=Protein HAPLESS 2; AltName: Full=GENERATIVE CELL SPECIFIC 1; Flags: Precursor^75.26%	NA	GO:0008289^lipid binding^molecular_function;GO:0009567^double fertilization forming a zygote and endosperm^biological_process;GO:0061936^fusion of sperm to egg plasma membrane involved in double fertilization forming a zygote and endosperm^biological_process;GO:0045026^plasma membrane fusion^biological_process;GO:0048235^pollen sperm cell differentiation^biological_process;GO:0007338^single ferti…	NA	PF10699.8^Male gamete fusion factor	NA	NA	o558-580i
gene-LOC107923477	PPR93668.1^hypothetical protein GOBAR_AA27012^98.84%	NA	NA	NA	NA	PF06217.11^GAGA binding protein-like family	GT2_Cellulose_synt	NA	NA
gene-LOC107923478	KHG27847.1^Mitochondrial inner membrane OXA1 -like protein^96.83%	Q42191.2^RecName: Full=Mitochondrial inner membrane protein OXA1; AltName: Full=Oxidase assembly 1 protein; Short=AtOXA1; Flags: Precursor^55.2%	K03217|yidC, spoIIIJ, OXA1, ccfA|http://www.genome.jp/dbget-bin/www_bget?ko:K03217	GO:0032977^membrane insertase activity^molecular_function;GO:0033617^mitochondrial respiratory chain complex IV assembly^biological_process;GO:0051205^protein insertion into membrane^biological_process;GO:0032979^protein insertion into mitochondrial inner membrane from matrix^biological_process;GO:0031305^integral component of mitochondrial inner membrane^cellular_component;GO:0005743^mitochondri…	COG0706|KOG1239^mitochondrial inner membrane protein OXA1-like^U	PF02096.19^60Kd inner membrane protein	NA	NA	o73-95i146-168o188-210i230-252o
gene-LOC107923479	XP_016709168.1^PREDICTED: heat shock cognate 70 kDa protein-like^100.0%	P09189.1^RecName: Full=Heat shock cognate 70 kDa protein^87.4%	K03283|HSPA1_8|http://www.genome.jp/dbget-bin/www_bget?ko:K03283	GO:0005524^ATP binding^molecular_function	COG0443|KOG0101^heat shock^O	PF00012.19^Hsp70 protein	NA	NA	NA
gene-LOC107942914	XP_016732133.1^PREDICTED: cyclin-dependent kinase inhibitor 5-like^100.0%	Q7XDH8.2^RecName: Full=Cyclin-dependent kinase inhibitor 4; AltName: Full=KIP-related protein 4^41.95%	NA	GO:0004861^cyclin-dependent protein serine/threonine kinase inhibitor activity^molecular_function;GO:0007050^cell cycle arrest^biological_process;GO:0005634^nucleus^cellular_component	NA	PF02234.18^Cyclin-dependent kinase inhibitor	NA	NA	NA
gene-LOC107889674	XP_016670133.1^PREDICTED: protein SUPPRESSOR OF npr1-1, CONSTITUTIVE 1-like^95.86%	NA	NA	NA	COG4886^leucine Rich Repeat^S	PF12799.6^Leucine Rich repeats (2 copies)	NA	NA	NA
gene-LOC107895220	XP_016675975.1^PREDICTED: syntaxin-51-like isoform X1^100.0%	Q9SA23.1^RecName: Full=Syntaxin-51; Short=AtSYP51^65.95%	K08503|SYP5|http://www.genome.jp/dbget-bin/www_bget?ko:K08503	GO:0005484^SNAP receptor activity^molecular_function;GO:0000149^SNARE binding^molecular_function;GO:0006886^intracellular protein transport^biological_process;GO:0048278^vesicle docking^biological_process;GO:0006906^vesicle fusion^biological_process;GO:0016192^vesicle-mediated transport^biological_process;GO:0012505^endomembrane system^cellular_component;GO:0010008^endosome membrane^cellular_comp…	KOG3202^syntaxin of plants^U	PF05739.18^SNARE domain	NA	NA	i206-228o
gene-LOC107933641	XP_016721391.1^PREDICTED: uncharacterized protein LOC107933641^100.0%	NA	NA	NA	NA	PF05627.10^Cleavage site for pathogenic type III effector avirulence factor Avr	NA	NA	NA
gene-LOC107933646	XP_017610633.1^PREDICTED: uncharacterized protein LOC108456593 isoform X2^98.44%	NA	NA	NA	NA	PF08711.10^TFIIS helical bundle-like domain	NA	NA	NA
gene-LOC107914412	XP_016698814.1^PREDICTED: RNA-binding protein CP33, chloroplastic-like^100.0%	P19684.1^RecName: Full=33 kDa ribonucleoprotein, chloroplastic; Flags: Precursor^69.81%	K11294|NCL, NSR1|http://www.genome.jp/dbget-bin/www_bget?ko:K11294	GO:0003723^RNA binding^molecular_function;GO:0006397^mRNA processing^biological_process;GO:0009507^chloroplast^cellular_component	COG0724|KOG0118^RNA recognition motif. (a.k.a. RRM, RBD, or RNP domain)^A	PF00076.21^RNA recognition motif. (a.k.a. RRM, RBD, or RNP domain)	NA	NA	NA
gene-LOC107938695	XP_016727414.1^PREDICTED: EPIDERMAL PATTERNING FACTOR-like protein 2^100.0%	Q9T068.1^RecName: Full=EPIDERMAL PATTERNING FACTOR-like protein 2; Short=EPF-like protein 2; Contains: RecName: Full=MEPFL2; Flags: Precursor^52.1%	NA	GO:0010052^guard cell differentiation^biological_process;GO:0010374^stomatal complex development^biological_process;GO:0005576^extracellular region^cellular_component	NA	PF17181.3^Epidermal patterning factor proteins	NA	NA	NA
gene-LOC107921905	XP_012492285.1^PREDICTED: myosin IE heavy chain-like isoform X1^98.06%	Q0WPU1.1^RecName: Full=Myosin-15; AltName: Full=Myosin XI I; Short=AtXI-I^75.9%	NA	GO:0051015^actin filament binding^molecular_function;GO:0005524^ATP binding^molecular_function;GO:0005516^calmodulin binding^molecular_function;GO:0003774^motor activity^molecular_function;GO:0007015^actin filament organization^biological_process;GO:0030048^actin filament-based movement^biological_process;GO:0007097^nuclear migration^biological_process;GO:2000769^regulation of establishment or ma…	COG5022|KOG0160^DIL domain^Z	PF00063.20^Myosin head (motor domain)	NA	NA	NA
gene-LOC107921902	XP_016707209.1^PREDICTED: zinc finger BED domain-containing protein RICESLEEPER 2-like^100.0%	NA	NA	NA	NA	PF05218.13^Protein of unknown function (DUF713)	NA	NA	NA
gene-LOC107921903	XP_016707211.1^PREDICTED: uncharacterized protein LOC107921903^99.63%	NA	NA	NA	NA	PF00628.28^PHD-finger	NA	NA	NA
gene-LOC107921901	XP_012467777.1^PREDICTED: basic form of pathogenesis-related protein 1^99.37%	P11670.1^RecName: Full=Basic form of pathogenesis-related protein 1; Short=PRP 1; Flags: Precursor^62.5%	K13449|PR1|http://www.genome.jp/dbget-bin/www_bget?ko:K13449	GO:0006952^defense response^biological_process;GO:0009607^response to biotic stimulus^biological_process;GO:0005576^extracellular region^cellular_component	COG2340|KOG3017^Pathogenesis-related protein^S	PF00188.25^Cysteine-rich secretory protein family	NA	NA	o5-22i
gene-LOC107933645	XP_016721392.1^PREDICTED: LOB domain-containing protein 22-like^100.0%	Q9LRW1.1^RecName: Full=LOB domain-containing protein 22; AltName: Full=ASYMMETRIC LEAVES 2-like protein 30; Short=AS2-like protein 30^53.92%	NA	NA	NA	PF03195.13^Lateral organ boundaries (LOB) domain	NA	NA	NA
gene-LOC107961366	XP_016753004.1^PREDICTED: abscisic acid receptor PYL2-like^100.0%	O80992.1^RecName: Full=Abscisic acid receptor PYL2; AltName: Full=PYR1-like protein 2; AltName: Full=Regulatory components of ABA receptor 14^71.12%	K14496|PYL|http://www.genome.jp/dbget-bin/www_bget?ko:K14496	GO:0010427^abscisic acid binding^molecular_function;GO:0042802^identical protein binding^molecular_function;GO:0042803^protein homodimerization activity^molecular_function;GO:0004864^protein phosphatase inhibitor activity^molecular_function;GO:0038023^signaling receptor activity^molecular_function;GO:0009738^abscisic acid-activated signaling pathway^biological_process;GO:0080163^regulation of pro…	NA	PF10604.8^Polyketide cyclase / dehydrase and lipid transport	NA	NA	NA
gene-LOC107961367	XP_012444780.1^PREDICTED: synaptotagmin-4 isoform X1^99.47%	A0JJX5.1^RecName: Full=Synaptotagmin-4; AltName: Full=NTMC2T2.2; AltName: Full=Synaptotagmin D^72.31%	NA	GO:0008289^lipid binding^molecular_function;GO:0046872^metal ion binding^molecular_function;GO:0006869^lipid transport^biological_process;GO:0005783^endoplasmic reticulum^cellular_component;GO:0016021^integral component of membrane^cellular_component	COG5038|KOG1012^C2 domain^S	PF00168.29^C2 domain	NA	SignalP-TM	o31-53i210-232o
gene-LOC107961360	PPR81432.1^hypothetical protein GOBAR_AA39277^99.32%	NA	NA	NA	COG0724|KOG4210^Inherit from KOG: Rna binding protein^K	NA	NA	NA	NA
gene-LOC107961361	XP_016753002.1^PREDICTED: transcription factor MYB114-like^100.0%	P10290.1^RecName: Full=Anthocyanin regulatory C1 protein^72.48%	K09422|MYBP|http://www.genome.jp/dbget-bin/www_bget?ko:K09422	GO:0043565^sequence-specific DNA binding^molecular_function;GO:0044212^transcription regulatory region DNA binding^molecular_function;GO:0030154^cell differentiation^biological_process;GO:0005634^nucleus^cellular_component	COG5147|KOG0048^Myb-like DNA-binding domain^K	PF00249.30^Myb-like DNA-binding domain	NA	NA	NA
gene-LOC107961368	XP_012442670.1^PREDICTED: probable cyclic nucleotide-gated ion channel 5^95.63%	Q8RWS9.1^RecName: Full=Probable cyclic nucleotide-gated ion channel 5; Short=AtCNGC5; AltName: Full=Cyclic nucleotide- and calmodulin-regulated ion channel 5^81.97%	K05391|CNGF|http://www.genome.jp/dbget-bin/www_bget?ko:K05391	GO:0005262^calcium channel activity^molecular_function;GO:0005516^calmodulin binding^molecular_function;GO:0030552^cAMP binding^molecular_function;GO:0030553^cGMP binding^molecular_function;GO:0005223^intracellular cGMP-activated cation channel activity^molecular_function;GO:0016021^integral component of membrane^cellular_component;GO:0016020^membrane^cellular_component;GO:0005886^plasma membrane…	KOG0498^cyclic nucleotide-gated ion channel^P	PF00027.28^Cyclic nucleotide-binding domain	NA	SignalP-TM	i67-89o
gene-LOC107909357	XP_016692332.1^PREDICTED: uncharacterized protein LOC107909357 isoform X1^100.0%	NA	NA	NA	NA	PF15071.5^Transmembrane family 220, helix	NA	SignalP-TM	i7-26o31-53i60-82o102-124i137-159o
gene-LOC107919750	XP_016704617.1^PREDICTED: phospholipase A(1) DAD1, chloroplastic-like^100.0%	Q948R1.1^RecName: Full=Phospholipase A(1) DAD1, chloroplastic; AltName: Full=Phospholipase A1-Ibeta1; AltName: Full=Protein DEFECTIVE IN ANTHER DEHISCENCE 1; Short=AtDAD1; Flags: Precursor^67.88%	K16818|DAD1|http://www.genome.jp/dbget-bin/www_bget?ko:K16818	GO:0052740^1-acyl-2-lysophosphatidylserine acylhydrolase activity^molecular_function;GO:0052739^phosphatidylserine 1-acylhydrolase activity^molecular_function;GO:0008970^phospholipase A1 activity^molecular_function;GO:0016042^lipid catabolic process^biological_process;GO:0009507^chloroplast^cellular_component	COG3675|KOG4569^phospholipase A(1) DAD1, chloroplastic-like^I	PF01764.24^Lipase (class 3)	NA	NA	NA
gene-LOC107919751	XP_012463153.1^PREDICTED: EG45-like domain containing protein^99.24%	Q9ZP41.1^RecName: Full=EG45-like domain containing protein; AltName: Full=Blight-associated protein p12; AltName: Full=Plant natriuretic peptide; Short=PNP; Flags: Precursor^63.08%	NA	GO:0005576^extracellular region^cellular_component	NA	PF03330.17^Lytic transglycolase	NA	NA	NA
gene-LOC107908531	XP_016691202.1^PREDICTED: DNA replication licensing factor MCM6-like isoform X1^99.27%	Q6F353.1^RecName: Full=DNA replication licensing factor MCM6; AltName: Full=Minichromosome maintenance protein 6; Short=OsMCM6^74.88%	K02542|MCM6|http://www.genome.jp/dbget-bin/www_bget?ko:K02542	GO:0005524^ATP binding^molecular_function;GO:0003677^DNA binding^molecular_function;GO:0003678^DNA helicase activity^molecular_function;GO:0046872^metal ion binding^molecular_function;GO:0007049^cell cycle^biological_process;GO:0006270^DNA replication initiation^biological_process;GO:0042555^MCM complex^cellular_component;GO:0005634^nucleus^cellular_component	COG1241|KOG0480^minichromosome maintenance^L	PF00493.22^MCM2/3/5 family	NA	NA	NA
gene-LOC107919754	XP_016704621.1^PREDICTED: uncharacterized protein LOC107919754^100.0%	Q8QG78.1^RecName: Full=Nuclear receptor corepressor 1; Short=N-CoR; Short=N-CoR1; Short=xN-CoR^23.22%	K04650|NCOR1, N-CoR|http://www.genome.jp/dbget-bin/www_bget?ko:K04650	GO:0003677^DNA binding^molecular_function;GO:0006325^chromatin organization^biological_process;GO:0045892^negative regulation of transcription, DNA-templated^biological_process;GO:0005634^nucleus^cellular_component	KOG1878^SANT^K	PF00249.30^Myb-like DNA-binding domain	NA	NA	NA
gene-LOC107908537	XP_016691209.1^PREDICTED: uncharacterized protein LOC107908537 isoform X2^100.0%	NA	NA	NA	NA	PF05852.10^Gammaherpesvirus protein of unknown function (DUF848)	NA	NA	NA
gene-LOC107908534	XP_016691206.1^PREDICTED: uncharacterized protein LOC107908534^100.0%	NA	NA	NA	NA	PF15176.5^Leucine-rich repeat family 19 TM domain	NA	SignalP-TM	o30-52i83-105o133-155i162-184o188-205i221-243o253-275i
gene-LOC107908535	XP_016691211.1^PREDICTED: uncharacterized protein LOC107908535^100.0%	Q2HQ46.1^RecName: Full=S-protein homolog 74; Flags: Precursor^46.72%	NA	GO:0060320^rejection of self pollen^biological_process;GO:0005576^extracellular region^cellular_component	NA	PF05938.10^Plant self-incompatibility protein S1	NA	SignalP-TM	i5-27o
gene-LOC107908539	XP_016691212.1^PREDICTED: DNA damage-binding protein 1a^100.0%	Q9M0V3.1^RecName: Full=DNA damage-binding protein 1a; AltName: Full=UV-damaged DNA-binding protein 1a; Short=DDB1a^90.99%	K10610|DDB1|http://www.genome.jp/dbget-bin/www_bget?ko:K10610	GO:0003684^damaged DNA binding^molecular_function;GO:0006281^DNA repair^biological_process;GO:0043161^proteasome-mediated ubiquitin-dependent protein catabolic process^biological_process;GO:0016567^protein ubiquitination^biological_process;GO:0009585^red, far-red light phototransduction^biological_process;GO:0080008^Cul4-RING E3 ubiquitin ligase complex^cellular_component;GO:0005737^cytoplasm^cel…	KOG1897^DNA damage-binding protein^L	PF10433.8^Mono-functional DNA-alkylating methyl methanesulfonate N-term	NA	NA	NA
gene-LOC107955761	XP_016747055.1^PREDICTED: cyclic nucleotide-gated cation channel beta-1-like^93.65%	NA	NA	NA	NA	PF06936.10^Selenoprotein S (SelS)	NA	NA	NA
gene-LOC107955760	XP_016747054.1^PREDICTED: uncharacterized protein LOC107955760^100.0%	Q9SI61.1^RecName: Full=Amidophosphoribosyltransferase 1, chloroplastic; Short=AtATase1; Short=PRPP1; AltName: Full=Glutamine phosphoribosylpyrophosphate amidotransferase 1; Short=AtGPRAT1; Flags: Precursor^83.33%	NA	GO:0004044^amidophosphoribosyltransferase activity^molecular_function;GO:0051536^iron-sulfur cluster binding^molecular_function;GO:0046872^metal ion binding^molecular_function;GO:0006189^'de novo' IMP biosynthetic process^biological_process;GO:0006541^glutamine metabolic process^biological_process;GO:0009116^nucleoside metabolic process^biological_process;GO:0009113^purine nucleobase biosynthetic…	NA	PF04434.16^SWIM zinc finger	NA	NA	NA
gene-LOC107887753	XP_016667481.1^PREDICTED: GDSL esterase/lipase At1g54790-like isoform X2^100.0%	Q3ECP6.1^RecName: Full=GDSL esterase/lipase At1g54790; AltName: Full=Extracellular lipase At1g54790; Flags: Precursor^66.42%	NA	GO:0016788^hydrolase activity, acting on ester bonds^molecular_function;GO:0016042^lipid catabolic process^biological_process;GO:0005576^extracellular region^cellular_component	NA	PF00657.21^GDSL-like Lipase/Acylhydrolase	CE16	NA	i5-22o
gene-LOC107955767	XP_017617524.1^PREDICTED: G-type lectin S-receptor-like serine/threonine-protein kinase SD1-13^96.02%	Q9SXB8.3^RecName: Full=G-type lectin S-receptor-like serine/threonine-protein kinase At1g11330; Flags: Precursor^64.22%	K04733|IRAK4|http://www.genome.jp/dbget-bin/www_bget?ko:K04733	GO:0005524^ATP binding^molecular_function;GO:0005516^calmodulin binding^molecular_function;GO:0030246^carbohydrate binding^molecular_function;GO:0004674^protein serine/threonine kinase activity^molecular_function;GO:0006468^protein phosphorylation^biological_process;GO:0048544^recognition of pollen^biological_process;GO:0016021^integral component of membrane^cellular_component;GO:0005886^plasma m…	COG0515^serine threonine-protein kinase^T	PF07714.16^Protein tyrosine kinase	NA	NA	NA
gene-LOC107955769	XP_017621313.1^PREDICTED: receptor-like kinase TMK4^81.01%	Q9SXB4.1^RecName: Full=G-type lectin S-receptor-like serine/threonine-protein kinase At1g11300; Flags: Precursor^40.63%	NA	GO:0005524^ATP binding^molecular_function;GO:0005516^calmodulin binding^molecular_function;GO:0030246^carbohydrate binding^molecular_function;GO:0004674^protein serine/threonine kinase activity^molecular_function;GO:0006468^protein phosphorylation^biological_process;GO:0048544^recognition of pollen^biological_process;GO:0016021^integral component of membrane^cellular_component;GO:0005886^plasma m…	COG0515^serine threonine-protein kinase^T	PF13855.5^Leucine rich repeat	NA	NA	NA
gene-LOC121221032	KJB18955.1^hypothetical protein B456_003G077100^99.22%	O65731.1^RecName: Full=40S ribosomal protein S5^93.75%	K02989|RP-S5e, RPS5|http://www.genome.jp/dbget-bin/www_bget?ko:K02989	GO:0003723^RNA binding^molecular_function;GO:0003735^structural constituent of ribosome^molecular_function;GO:0006412^translation^biological_process;GO:0015935^small ribosomal subunit^cellular_component	COG0049|KOG3291^40s ribosomal protein^J	PF00177.20^Ribosomal protein S7p/S5e	NA	NA	NA
gene-LOC107952938	XP_016743634.1^PREDICTED: uncharacterized protein LOC107952938^100.0%	NA	NA	NA	NA	NA	NA	NA	NA
gene-LOC107952931	XP_016743627.1^PREDICTED: NAD-dependent malic enzyme 2, mitochondrial-like^100.0%	Q8L7K9.1^RecName: Full=NAD-dependent malic enzyme 2, mitochondrial; Short=AtNAD-ME2; Short=NAD-malic enzyme 2; Flags: Precursor^81.57%	K00028|E1.1.1.39|http://www.genome.jp/dbget-bin/www_bget?ko:K00028	GO:0005524^ATP binding^molecular_function;GO:0050897^cobalt ion binding^molecular_function;GO:0004471^malate dehydrogenase (decarboxylating) (NAD+) activity^molecular_function;GO:0004470^malic enzyme activity^molecular_function;GO:0051287^NAD binding^molecular_function;GO:0042803^protein homodimerization activity^molecular_function;GO:0008270^zinc ion binding^molecular_function;GO:0006108^malate …	COG0281|KOG1257^malic enzyme^C	PF03949.14^Malic enzyme, NAD binding domain	NA	NA	NA
gene-LOC107894555	PPS14418.1^hypothetical protein GOBAR_AA06150^99.58%	Q8W595.2^RecName: Full=Histone-lysine N-methyltransferase SUVR4; AltName: Full=Protein SET DOMAIN GROUP 31; AltName: Full=Suppressor of variegation 3-9-related protein 4; Short=Su(var)3-9-related protein 4^55.53%	NA	GO:0018024^histone-lysine N-methyltransferase activity^molecular_function;GO:0008270^zinc ion binding^molecular_function;GO:0034968^histone lysine methylation^biological_process;GO:0005694^chromosome^cellular_component;GO:0005730^nucleolus^cellular_component;GO:0009506^plasmodesma^cellular_component	COG2940|KOG1082^Histone-lysine N-methyltransferase^B	PF00856.27^SET domain	NA	NA	NA
gene-LOC107952935	XP_016743631.1^PREDICTED: ethylene-responsive transcription factor CRF5-like^100.0%	O82339.1^RecName: Full=Ethylene-responsive transcription factor CRF5; AltName: Full=Protein CYTOKININ RESPONSE FACTOR 5^43.08%	NA	GO:0003677^DNA binding^molecular_function;GO:0003700^DNA-binding transcription factor activity^molecular_function;GO:0048825^cotyledon development^biological_process;GO:0009736^cytokinin-activated signaling pathway^biological_process;GO:0009793^embryo development ending in seed dormancy^biological_process;GO:0009873^ethylene-activated signaling pathway^biological_process;GO:0048366^leaf developme…	NA	PF00847.19^AP2 domain	NA	NA	NA
gene-LOC107952934	XP_016743629.1^PREDICTED: uncharacterized protein LOC107952934^100.0%	NA	NA	NA	NA	NA	NA	SignalP-TM	NA
gene-LOC107952937	XP_016743633.1^PREDICTED: arabinogalactan peptide 20-like^100.0%	Q9M373.1^RecName: Full=Arabinogalactan protein 20; Short=AtAGP20; AltName: Full=Arabinogalactan peptide 20; Short=AG-peptide 20; Flags: Precursor^70.27%	NA	GO:0031225^anchored component of membrane^cellular_component;GO:0005886^plasma membrane^cellular_component	NA	PF06376.11^Arabinogalactan peptide	NA	SignalP-TM	i7-29o44-66i
gene-LOC107952936	XP_016743632.1^PREDICTED: uncharacterized protein LOC107952936^100.0%	NA	NA	NA	NA	NA	NA	NA	NA
gene-LOC107942911	XP_016732129.1^PREDICTED: serrate RNA effector molecule-like isoform X1^100.0%	Q9ZVD0.2^RecName: Full=Serrate RNA effector molecule^68.82%	NA	GO:0003677^DNA binding^molecular_function;GO:0003700^DNA-binding transcription factor activity^molecular_function;GO:0046872^metal ion binding^molecular_function;GO:0006397^mRNA processing^biological_process;GO:0031053^primary miRNA processing^biological_process;GO:0010267^production of ta-siRNAs involved in RNA interference^biological_process;GO:2000011^regulation of adaxial/abaxial pattern form…	KOG2295^Serrate RNA effector^K	PF04959.12^Arsenite-resistance protein 2	NA	NA	NA
gene-LOC107918082	XP_016703077.1^PREDICTED: activating signal cointegrator 1 complex subunit 2-like isoform X1^98.0%	Q9H1I8.3^RecName: Full=Activating signal cointegrator 1 complex subunit 2; AltName: Full=ASC-1 complex subunit p100; AltName: Full=Trip4 complex subunit p100^23.46%	K18667|ASCC2|http://www.genome.jp/dbget-bin/www_bget?ko:K18667	GO:0006307^DNA dealkylation involved in DNA repair^biological_process;GO:0006355^regulation of transcription, DNA-templated^biological_process;GO:0099053^activating signal cointegrator 1 complex^cellular_component;GO:0016607^nuclear speck^cellular_component;GO:0005654^nucleoplasm^cellular_component;GO:0005634^nucleus^cellular_component	KOG4501^CUE domain containing protein^K	PF02845.15^CUE domain	NA	NA	NA
gene-LOC107918080	XP_016703073.1^PREDICTED: ubiquitin thioesterase OTU1-like^100.0%	Q567B1.1^RecName: Full=Ubiquitin thioesterase OTU1^50.72%	K13719|OTU1, YOD1|http://www.genome.jp/dbget-bin/www_bget?ko:K13719	GO:0046872^metal ion binding^molecular_function;GO:0004843^thiol-dependent ubiquitin-specific protease activity^molecular_function;GO:1904265^ubiquitin-specific protease activity involved in negative regulation of retrograde protein transport, ER to cytosol^molecular_function;GO:0030968^endoplasmic reticulum unfolded protein response^biological_process;GO:0016236^macroautophagy^biological_process…	COG5539|KOG3288^ubiquitin thioesterase^O	PF02338.18^OTU-like cysteine protease	NA	NA	NA
gene-LOC107918087	XP_016703081.1^PREDICTED: uncharacterized protein LOC107918087^100.0%	NA	NA	NA	KOG3249^Uncharacterized conserved domain (SAYSvFN)^S	PF10260.8^Uncharacterized conserved domain (SAYSvFN)	NA	SignalP-TM	i61-83o93-110i
gene-LOC107918086	XP_016702712.1^PREDICTED: uncharacterized protein LOC107917860 isoform X1^100.0%	O48802.1^RecName: Full=Protein CLMP1; AltName: Full=CLUMPED CHLOROPLASTS 1; AltName: Full=Protein MADB2; AltName: Full=Protein PHOX2; AltName: Full=Putative myosin adapter B2^63.48%	NA	GO:0005829^cytosol^cellular_component	NA	PF00564.23^PB1 domain	GT41	NA	NA
gene-LOC107918085	XP_016703080.1^PREDICTED: BTB/POZ domain-containing protein At1g55760-like^100.0%	Q680K8.1^RecName: Full=BTB/POZ domain-containing protein At1g55760^72.64%	K10523|SPOP|http://www.genome.jp/dbget-bin/www_bget?ko:K10523	GO:0016567^protein ubiquitination^biological_process	KOG1987^BTB POZ domain-containing protein^D	PF00651.30^BTB/POZ domain	NA	NA	NA
gene-LOC107962188	XP_016753977.1^PREDICTED: 3-oxoacyl-^100.0%	Q9C9P4.1^RecName: Full=3-oxoacyl-^67.07%	K09458|fabF|http://www.genome.jp/dbget-bin/www_bget?ko:K09458	GO:0004315^3-oxoacyl-[acyl-carrier-protein] synthase activity^molecular_function;GO:0009631^cold acclimation^biological_process;GO:0009793^embryo development ending in seed dormancy^biological_process;GO:0006633^fatty acid biosynthetic process^biological_process;GO:0006636^unsaturated fatty acid biosynthetic process^biological_process;GO:0009507^chloroplast^cellular_component;GO:0009570^chloropla…	COG0304|KOG1394^3-oxoacyl- acyl-carrier-protein synthase^IQ	PF00109.25^Beta-ketoacyl synthase, N-terminal domain	NA	NA	NA
gene-LOC107962187	PPS00213.1^hypothetical protein GOBAR_AA20449^100.0%	NA	NA	NA	NA	PF11862.7^Domain of unknown function (DUF3382)	NA	SignalP-TM	o20-42i
gene-LOC107962186	XP_016753973.1^PREDICTED: uncharacterized protein LOC107962186^100.0%	P33081.1^RecName: Full=Auxin-induced protein 15A^60.61%	K14488|SAUR|http://www.genome.jp/dbget-bin/www_bget?ko:K14488	GO:0009734^auxin-activated signaling pathway^biological_process	NA	PF02519.13^Auxin responsive protein	NA	NA	NA
gene-LOC107962185	XP_016753969.1^PREDICTED: GPI mannosyltransferase 3-like isoform X1^100.0%	Q92521.1^RecName: Full=GPI mannosyltransferase 3; AltName: Full=GPI mannosyltransferase III; Short=GPI-MT-III; AltName: Full=Phosphatidylinositol-glycan biosynthesis class B protein; Short=PIG-B^38.27%	K05286|PIGB|http://www.genome.jp/dbget-bin/www_bget?ko:K05286	GO:0004376^glycolipid mannosyltransferase activity^molecular_function;GO:0000030^mannosyltransferase activity^molecular_function;GO:0006506^GPI anchor biosynthetic process^biological_process;GO:0097502^mannosylation^biological_process;GO:0016254^preassembly of GPI anchor in ER membrane^biological_process;GO:0005783^endoplasmic reticulum^cellular_component;GO:0005789^endoplasmic reticulum membrane…	KOG1771^GPI mannosyltransferase^G	PF03901.16^Alg9-like mannosyltransferase family	GT22	SignalP-TM	i21-43o89-111i124-146o178-200i207-223o228-247i273-292o
gene-LOC107902537	XP_016709578.1^PREDICTED: serine/threonine-protein phosphatase 2A 65 kDa regulatory subunit A beta isoform^98.98%	Q38950.2^RecName: Full=Serine/threonine-protein phosphatase 2A 65 kDa regulatory subunit A beta isoform; Short=AtA beta; Short=PP2A, subunit A, beta isoform^89.23%	K03456|PPP2R1|http://www.genome.jp/dbget-bin/www_bget?ko:K03456	GO:0019888^protein phosphatase regulator activity^molecular_function;GO:0006470^protein dephosphorylation^biological_process;GO:0042325^regulation of phosphorylation^biological_process;GO:0046686^response to cadmium ion^biological_process;GO:0005737^cytoplasm^cellular_component;GO:0005829^cytosol^cellular_component;GO:0005634^nucleus^cellular_component;GO:0005777^peroxisome^cellular_component;GO:…	KOG0211^serine threonine-protein phosphatase 2A 65 kDa regulatory subunit A^T	PF02985.21^HEAT repeat	NA	NA	NA
gene-LOC107962183	XP_016753967.1^PREDICTED: sucrose synthase-like isoform X1^100.0%	P13708.2^RecName: Full=Sucrose synthase; AltName: Full=Nodulin-100; Short=N-100; AltName: Full=Sucrose-UDP glucosyltransferase^87.08%	K00695|E2.4.1.13|http://www.genome.jp/dbget-bin/www_bget?ko:K00695	GO:0016157^sucrose synthase activity^molecular_function;GO:0009877^nodulation^biological_process;GO:0005985^sucrose metabolic process^biological_process	COG0438|KOG0853^Sucrose-cleaving enzyme that provides UDP-glucose and fructose for various metabolic pathways (By similarity)^M	PF00862.18^Sucrose synthase	GT4	NA	NA
gene-LOC107902531	XP_012488537.1^PREDICTED: cell division cycle 20.2, cofactor of APC complex-like^98.6%	Q9SZA4.1^RecName: Full=Cell division cycle 20.1, cofactor of APC complex; Short=AtCDC20.1^90.7%	K03363|CDC20|http://www.genome.jp/dbget-bin/www_bget?ko:K03363	GO:0010997^anaphase-promoting complex binding^molecular_function;GO:0019900^kinase binding^molecular_function;GO:0097027^ubiquitin-protein transferase activator activity^molecular_function;GO:0007049^cell cycle^biological_process;GO:0051301^cell division^biological_process;GO:1904668^positive regulation of ubiquitin protein ligase activity^biological_process;GO:0016567^protein ubiquitination^biol…	KOG0305^Anaphase-promoting complex subunit^D	PF00400.31^WD domain, G-beta repeat	NA	NA	NA
gene-LOC107962181	XP_016753961.1^PREDICTED: UDP-arabinose 4-epimerase 1-like isoform X1^100.0%	Q9SA77.1^RecName: Full=UDP-arabinose 4-epimerase 1; AltName: Full=UDP-D-xylose 4-epimerase 1^83.37%	K12448|UXE, uxe|http://www.genome.jp/dbget-bin/www_bget?ko:K12448	GO:0050373^UDP-arabinose 4-epimerase activity^molecular_function;GO:0003978^UDP-glucose 4-epimerase activity^molecular_function;GO:0019567^arabinose biosynthetic process^biological_process;GO:0045227^capsule polysaccharide biosynthetic process^biological_process;GO:0006012^galactose metabolic process^biological_process;GO:0009832^plant-type cell wall biogenesis^biological_process;GO:0033358^UDP-L…	COG1087|KOG1371^UDP-arabinose 4-epimerase^M	PF16363.4^GDP-mannose 4,6 dehydratase	NA	SignalP-TM	NA
gene-LOC107962180	XP_016753958.1^PREDICTED: protein CHUP1, chloroplastic-like^100.0%	Q9LI74.1^RecName: Full=Protein CHUP1, chloroplastic; AltName: Full=Protein CHLOROPLAST UNUSUAL POSITIONING 1^34.78%	NA	GO:0009902^chloroplast relocation^biological_process;GO:0009507^chloroplast^cellular_component;GO:0009707^chloroplast outer membrane^cellular_component	NA	PF07889.11^Protein of unknown function (DUF1664)	NA	NA	NA
gene-LOC107948479	XP_016738528.1^PREDICTED: uncharacterized protein LOC107948479^100.0%	NA	NA	NA	NA	NA	NA	NA	NA
gene-LOC107948478	XP_016738526.1^PREDICTED: thioredoxin-like 3-1, chloroplastic isoform X2^100.0%	Q9FG36.3^RecName: Full=Thioredoxin-like 3-1, chloroplastic; AltName: Full=Thioredoxin WCRKC-1; Flags: Precursor^59.04%	NA	GO:0015035^protein disulfide oxidoreductase activity^molecular_function;GO:0045454^cell redox homeostasis^biological_process;GO:0006662^glycerol ether metabolic process^biological_process;GO:0009570^chloroplast stroma^cellular_component	COG0526|KOG0907^thioredoxin-like 3-1^O	PF00085.19^Thioredoxin	NA	NA	NA
gene-LOC107948473	XP_016738519.1^PREDICTED: F-box/kelch-repeat protein At2g44130-like^100.0%	O80582.2^RecName: Full=F-box/kelch-repeat protein At2g44130^45.52%	NA	GO:2000762^regulation of phenylpropanoid metabolic process^biological_process;GO:0005829^cytosol^cellular_component	KOG1072^F-box kelch-repeat protein^S	PF01344.24^Kelch motif	AA5	NA	NA
gene-LOC107948470	XP_016738518.1^PREDICTED: homeobox-leucine zipper protein HAT14-like^100.0%	P46665.3^RecName: Full=Homeobox-leucine zipper protein HAT14; AltName: Full=Homeodomain-leucine zipper protein HAT14; Short=HD-ZIP protein 14^52.35%	K09338|HD-ZIP|http://www.genome.jp/dbget-bin/www_bget?ko:K09338	GO:0003700^DNA-binding transcription factor activity^molecular_function;GO:0043565^sequence-specific DNA binding^molecular_function;GO:0005634^nucleus^cellular_component	KOG0483^Homeobox-leucine zipper protein^K	PF00046.28^Homeobox domain	NA	NA	NA
gene-LOC107948477	XP_016738524.1^PREDICTED: activator of 90 kDa heat shock protein ATPase homolog^100.0%	Q8BK64.2^RecName: Full=Activator of 90 kDa heat shock protein ATPase homolog 1; Short=AHA1^31.87%	NA	GO:0001671^ATPase activator activity^molecular_function;GO:0051087^chaperone binding^molecular_function;GO:0051879^Hsp90 protein binding^molecular_function;GO:0032781^positive regulation of ATPase activity^biological_process;GO:0006457^protein folding^biological_process;GO:0005737^cytoplasm^cellular_component;GO:0005829^cytosol^cellular_component;GO:0005783^endoplasmic reticulum^cellular_component	COG5580|KOG2936^Aha1 domain-containing protein^O	PF09229.10^Activator of Hsp90 ATPase, N-terminal	NA	NA	NA
gene-LOC107948476	KJB12062.1^hypothetical protein B456_002G175500^66.84%	Q7XZU2.1^RecName: Full=Phosphoinositide phosphatase SAC3; Short=AtSAC3; AltName: Full=Phosphatidylinositol 3,5-bisphosphate 5-phosphatase SAC3; AltName: Full=Protein SUPPRESSOR OF ACTIN 3; AltName: Full=SAC domain protein 3^57.89%	NA	GO:0042578^phosphoric ester hydrolase activity^molecular_function;GO:0036092^phosphatidylinositol-3-phosphate biosynthetic process^biological_process;GO:0007033^vacuole organization^biological_process;GO:0005774^vacuolar membrane^cellular_component	COG5329|KOG1888^Phosphoinositide phosphatase family protein^I	PF02383.17^SacI homology domain	NA	NA	NA
gene-LOC107948474	XP_016738521.1^PREDICTED: serine/arginine-rich SC35-like splicing factor SCL33^100.0%	Q9LHP2.1^RecName: Full=Serine/arginine-rich SC35-like splicing factor SCL30A; Short=At-SCL30A; Short=AtSCL30A; AltName: Full=SC35-like splicing factor 30A; AltName: Full=Serine/arginine-rich splicing factor 30A^66.89%	K12900|FUSIP1|http://www.genome.jp/dbget-bin/www_bget?ko:K12900	GO:0003729^mRNA binding^molecular_function;GO:0003723^RNA binding^molecular_function;GO:0000395^mRNA 5'-splice site recognition^biological_process;GO:0045292^mRNA cis splicing, via spliceosome^biological_process;GO:0000398^mRNA splicing, via spliceosome^biological_process;GO:0000381^regulation of alternative mRNA splicing, via spliceosome^biological_process;GO:0008380^RNA splicing^biological_proc…	NA	PF00076.21^RNA recognition motif. (a.k.a. RRM, RBD, or RNP domain)	NA	NA	NA
gene-LOC107961982	XP_016753666.1^PREDICTED: phospholipase A I-like isoform X1^100.0%	F4HX15.1^RecName: Full=Phospholipase A I; Short=AtPLA1^71.97%	NA	GO:0047372^acylglycerol lipase activity^molecular_function;GO:0004620^phospholipase activity^molecular_function;GO:0050832^defense response to fungus^biological_process;GO:0009695^jasmonic acid biosynthetic process^biological_process;GO:0016042^lipid catabolic process^biological_process;GO:0009507^chloroplast^cellular_component	KOG4231^Patatin-like phospholipase^I	PF01734.21^Patatin-like phospholipase	NA	NA	NA
gene-LOC107961981	XP_016753665.1^PREDICTED: adenosine deaminase-like protein^100.0%	Q0VC13.1^RecName: Full=Adenosine deaminase-like protein^40.17%	K01488|add, ADA|http://www.genome.jp/dbget-bin/www_bget?ko:K01488	GO:0004000^adenosine deaminase activity^molecular_function;GO:0046872^metal ion binding^molecular_function;GO:0006154^adenosine catabolic process^biological_process;GO:0046103^inosine biosynthetic process^biological_process;GO:0009117^nucleotide metabolic process^biological_process	COG1816|KOG1097^adenosine^F	PF00962.21^Adenosine/AMP deaminase	NA	NA	NA
gene-LOC107961986	XP_016753675.1^PREDICTED: derlin-2.2-like isoform X2^100.0%	Q9ZS88.1^RecName: Full=Derlin-2.2; AltName: Full=AtDerlin2-2^79.51%	K13989|DERL2_3|http://www.genome.jp/dbget-bin/www_bget?ko:K13989	GO:0005789^endoplasmic reticulum membrane^cellular_component;GO:0016021^integral component of membrane^cellular_component	COG5291|KOG0858^May be involved in the degradation process of specific misfolded endoplasmic reticulum (ER) luminal proteins^S	PF04511.14^Der1-like family	NA	SignalP-TM	o20-42i97-119o124-143i148-170o
gene-LOC121232032	XP_017647630.1^PREDICTED: uncharacterized protein LOC108487779^100.0%	NA	NA	NA	NA	NA	NA	NA	NA
gene-LOC107961984	XP_016753670.1^PREDICTED: uncharacterized protein LOC107961984^100.0%	NA	NA	NA	NA	NA	NA	NA	NA
gene-LOC107961985	XP_016753673.1^PREDICTED: cardiolipin synthase (CMP-forming), mitochondrial-like isoform X3^100.0%	Q93YW7.1^RecName: Full=Cardiolipin synthase (CMP-forming), mitochondrial; Short=CLS; AltName: Full=Phosphatidylglycerophosphate synthase 3; Short=PGP synthase 3; Flags: Precursor^55.04%	K08744|CRLS|http://www.genome.jp/dbget-bin/www_bget?ko:K08744	GO:0008808^cardiolipin synthase activity^molecular_function;GO:0030145^manganese ion binding^molecular_function;GO:0032049^cardiolipin biosynthetic process^biological_process;GO:0046474^glycerophospholipid biosynthetic process^biological_process;GO:0016021^integral component of membrane^cellular_component;GO:0005743^mitochondrial inner membrane^cellular_component;GO:0005739^mitochondrion^cellular…	COG0558|KOG1617^CDP-alcohol phosphatidyltransferase^I	PF10400.8^Virulence activator alpha C-term	NA	NA	o173-195i202-224o284-306i
gene-LOC107961989	XP_016753682.1^PREDICTED: mediator of RNA polymerase II transcription subunit 21-like^100.0%	C0LU16.1^RecName: Full=Mediator of RNA polymerase II transcription subunit 21; AltName: Full=Mediator complex subunit 21; AltName: Full=RNAPII complex component SRB7^81.29%	K15152|MED21, SRB7|http://www.genome.jp/dbget-bin/www_bget?ko:K15152	GO:0003712^transcription coregulator activity^molecular_function;GO:0050832^defense response to fungus^biological_process;GO:0009817^defense response to fungus, incompatible interaction^biological_process;GO:0006357^regulation of transcription by RNA polymerase II^biological_process;GO:0006355^regulation of transcription, DNA-templated^biological_process;GO:0016592^mediator complex^cellular_compo…	KOG1510^Mediator of RNA polymerase II transcription subunit^K	PF11221.7^Subunit 21 of Mediator complex	NA	NA	NA
gene-LOC107926828	XP_012492808.1^PREDICTED: uncharacterized protein LOC105804660^99.86%	NA	NA	NA	NA	PF03108.14^MuDR family transposase	NA	NA	NA
gene-LOC121232039	XP_017648342.1^PREDICTED: squamosa promoter-binding-like protein 13A^99.43%	B9DI20.1^RecName: Full=Squamosa promoter-binding-like protein 13A >P0DI11.1 RecName: Full=Squamosa promoter-binding-like protein 13B^32.8%	NA	GO:0003677^DNA binding^molecular_function;GO:0003700^DNA-binding transcription factor activity^molecular_function;GO:0046872^metal ion binding^molecular_function;GO:0048653^anther development^biological_process;GO:0006355^regulation of transcription, DNA-templated^biological_process;GO:0005634^nucleus^cellular_component	NA	PF03110.13^SBP domain	NA	NA	NA
gene-LOC107950270	XP_016740569.1^PREDICTED: uncharacterized protein LOC107950270 isoform X2^100.0%	NA	NA	NA	NA	PF17423.1^Swarming motility protein	NA	NA	o322-344i
gene-LOC107920351	XP_016705513.1^PREDICTED: syntaxin-132-like isoform X3^100.0%	Q8VZU2.1^RecName: Full=Syntaxin-132; Short=AtSYP132^56.91%	K08486|STX1B_2_3|http://www.genome.jp/dbget-bin/www_bget?ko:K08486	GO:0005484^SNAP receptor activity^molecular_function;GO:0000149^SNARE binding^molecular_function;GO:0006887^exocytosis^biological_process;GO:0006886^intracellular protein transport^biological_process;GO:0048278^vesicle docking^biological_process;GO:0006906^vesicle fusion^biological_process;GO:0012505^endomembrane system^cellular_component;GO:0016021^integral component of membrane^cellular_compone…	COG5074|KOG0810^syntaxin^U	PF00804.24^Syntaxin	NA	NA	i250-269o
gene-LOC107950272	NP_001265978.1^uncharacterized protein LOC101502541^100.0%	O65819.1^RecName: Full=Histone H2B.3; AltName: Full=LeH2B-3^100.0%	K11252|H2B|http://www.genome.jp/dbget-bin/www_bget?ko:K11252	GO:0003677^DNA binding^molecular_function;GO:0046982^protein heterodimerization activity^molecular_function;GO:0000786^nucleosome^cellular_component;GO:0005634^nucleus^cellular_component	KOG1744^Core component of nucleosome. Nucleosomes wrap and compact DNA into chromatin, limiting DNA accessibility to the cellular machineries which require DNA as a template. Histones thereby play a central role in transcription regulation, DNA repair, DNA replication and chromosomal stability. DNA accessibility is regulated via a complex set of post-translational modifications of histones, also …	PF00125.23^Core histone H2A/H2B/H3/H4	NA	NA	NA
gene-LOC107920353	XP_016705518.1^PREDICTED: uncharacterized protein LOC107920353^100.0%	Q8VYN9.1^RecName: Full=Universal stress protein PHOS32; AltName: Full=Phosphorylated protein of 32 kDa; Short=AtPHOS32; Flags: Precursor^67.42%	NA	GO:0005524^ATP binding^molecular_function;GO:0002238^response to molecule of fungal origin^biological_process;GO:0009507^chloroplast^cellular_component;GO:0005829^cytosol^cellular_component;GO:0005634^nucleus^cellular_component;GO:0005886^plasma membrane^cellular_component	NA	PF00582.25^Universal stress protein family	NA	NA	NA
gene-LOC107950274	XP_012471391.1^PREDICTED: actin-depolymerizing factor 2^100.0%	Q9FVI1.1^RecName: Full=Actin-depolymerizing factor 2; Short=ADF-2^89.86%	K05765|CFL|http://www.genome.jp/dbget-bin/www_bget?ko:K05765	GO:0003779^actin binding^molecular_function;GO:0030042^actin filament depolymerization^biological_process;GO:0015629^actin cytoskeleton^cellular_component	KOG1735^actin-depolymerizing factor^Z	PF00241.19^Cofilin/tropomyosin-type actin-binding protein	NA	NA	NA
gene-LOC107920355	XP_012464046.1^PREDICTED: post-GPI attachment to proteins factor 3-like^100.0%	A2A559.1^RecName: Full=Post-GPI attachment to proteins factor 3; AltName: Full=PER1-like domain-containing protein 1; Flags: Precursor^35.84%	NA	GO:0016788^hydrolase activity, acting on ester bonds^molecular_function;GO:0006506^GPI anchor biosynthetic process^biological_process;GO:0006505^GPI anchor metabolic process^biological_process;GO:0000139^Golgi membrane^cellular_component;GO:0016021^integral component of membrane^cellular_component;GO:0031227^intrinsic component of endoplasmic reticulum membrane^cellular_component	COG5237|KOG2970^post-GPI attachment to proteins factor^S	PF04080.12^Per1-like family	NA	NA	i7-26o133-152i165-183o198-217i224-246o250-272i281-300o310-327i
gene-LOC107950276	XP_004503959.1^40S ribosomal protein S15a-1-like^100.0%	P42798.2^RecName: Full=40S ribosomal protein S15a-1^98.46%	K02957|RP-S15Ae, RPS15A|http://www.genome.jp/dbget-bin/www_bget?ko:K02957	GO:0003735^structural constituent of ribosome^molecular_function;GO:0006412^translation^biological_process;GO:0005618^cell wall^cellular_component;GO:0005829^cytosol^cellular_component;GO:0022626^cytosolic ribosome^cellular_component;GO:0022627^cytosolic small ribosomal subunit^cellular_component;GO:0016020^membrane^cellular_component;GO:0005886^plasma membrane^cellular_component;GO:0009506^plasm…	COG0096|KOG1754^40s ribosomal protein^J	PF00410.18^Ribosomal protein S8	NA	NA	NA
gene-LOC107920357	XP_016705525.1^PREDICTED: histone-lysine N-methyltransferase, H3 lysine-9 specific SUVH6-like^99.9%	Q8VZ17.2^RecName: Full=Histone-lysine N-methyltransferase, H3 lysine-9 specific SUVH6; AltName: Full=Histone H3-K9 methyltransferase 6; Short=H3-K9-HMTase 6; AltName: Full=Protein SET DOMAIN GROUP 23; AltName: Full=Suppressor of variegation 3-9 homolog protein 6; Short=Su(var)3-9 homolog protein 6^57.31%	K11420|EHMT|http://www.genome.jp/dbget-bin/www_bget?ko:K11420	GO:0018024^histone-lysine N-methyltransferase activity^molecular_function;GO:0008327^methyl-CpG binding^molecular_function;GO:0010428^methyl-CpNpG binding^molecular_function;GO:0010429^methyl-CpNpN binding^molecular_function;GO:0008168^methyltransferase activity^molecular_function;GO:0008270^zinc ion binding^molecular_function;GO:0016571^histone methylation^biological_process;GO:0000775^chromosom…	COG2940|COG3440|KOG1082^Histone-lysine N-methyltransferase, H3 lysine-9^B	PF02182.16^SAD/SRA domain	NA	NA	NA
gene-LOC107920358	XP_012464179.1^PREDICTED: pentatricopeptide repeat-containing protein At1g69290-like^98.95%	P0C7R4.1^RecName: Full=Pentatricopeptide repeat-containing protein At1g69290^66.01%	NA	NA	NA	PF13041.5^PPR repeat family	NA	NA	NA
gene-LOC121217873	XP_016675184.1^PREDICTED: uncharacterized protein LOC107894418^73.71%	NA	NA	NA	COG2801|KOG0017^Inherit from KOG: Retrotransposon protein^L	PF13650.5^Aspartyl protease	NA	NA	NA
gene-LOC121217870	XP_016698323.1^PREDICTED: actin cytoskeleton-regulatory complex protein pan1-like^100.0%	Q9FEC1.1^RecName: Full=Light-harvesting complex-like protein OHP2, chloroplastic; AltName: Full=One-helix protein 2; Flags: Precursor^68.11%	NA	GO:0009642^response to light intensity^biological_process;GO:0009507^chloroplast^cellular_component;GO:0009534^chloroplast thylakoid^cellular_component;GO:0009535^chloroplast thylakoid membrane^cellular_component;GO:0016021^integral component of membrane^cellular_component	NA	PF00504.20^Chlorophyll A-B binding protein	NA	NA	NA
gene-LOC121217871	XP_016698311.1^PREDICTED: protein GIGANTEA-like^100.0%	Q9SQI2.2^RecName: Full=Protein GIGANTEA^77.21%	K12124|GI|http://www.genome.jp/dbget-bin/www_bget?ko:K12124	GO:0030154^cell differentiation^biological_process;GO:0007623^circadian rhythm^biological_process;GO:0009908^flower development^biological_process;GO:0048578^positive regulation of long-day photoperiodism, flowering^biological_process;GO:0009585^red, far-red light phototransduction^biological_process;GO:0042752^regulation of circadian rhythm^biological_process;GO:0048586^regulation of long-day ph…	NA	PF05029.12^Timeless protein C terminal region	NA	NA	NA
gene-LOC121217876	PPD87476.1^hypothetical protein GOBAR_DD15587^100.0%	Q8VWQ5.1^RecName: Full=Probable WRKY transcription factor 50; AltName: Full=WRKY DNA-binding protein 50^66.67%	NA	GO:0003700^DNA-binding transcription factor activity^molecular_function;GO:0043565^sequence-specific DNA binding^molecular_function;GO:0050832^defense response to fungus^biological_process;GO:0009867^jasmonic acid mediated signaling pathway^biological_process;GO:0005634^nucleus^cellular_component	NA	PF03106.14^WRKY DNA -binding domain	NA	NA	NA
gene-LOC107925950	XP_016712204.1^PREDICTED: probable disease resistance protein At4g27220^100.0%	Q9T048.1^RecName: Full=Disease resistance protein At4g27190^25.13%	NA	GO:0043531^ADP binding^molecular_function;GO:0005524^ATP binding^molecular_function;GO:0006952^defense response^biological_process	COG4886|KOG4658^resistance protein^T	PF00931.21^NB-ARC domain	NA	NA	NA
gene-LOC121217874	XP_016698310.1^PREDICTED: S-adenosylmethionine carrier 1, chloroplastic/mitochondrial-like^100.0%	F4HT41.1^RecName: Full=Probable S-adenosylmethionine carrier 2, chloroplastic; Flags: Precursor^68.22%	K15111|SLC25A26|http://www.genome.jp/dbget-bin/www_bget?ko:K15111	GO:0000095^S-adenosyl-L-methionine transmembrane transporter activity^molecular_function;GO:0009941^chloroplast envelope^cellular_component;GO:0031969^chloroplast membrane^cellular_component;GO:0016021^integral component of membrane^cellular_component;GO:0005743^mitochondrial inner membrane^cellular_component	KOG0768^mitochondrial carrier protein^C	PF00153.26^Mitochondrial carrier protein	NA	NA	o52-74i95-117o132-154i280-302o
gene-LOC107925952	XP_016712206.1^PREDICTED: uncharacterized protein LOC107925952^99.37%	NA	NA	NA	NA	NA	NA	NA	NA
gene-LOC107949708	XP_017640612.1^PREDICTED: adenine/guanine permease AZG2-like^100.0%	Q84MA8.1^RecName: Full=Adenine/guanine permease AZG2; AltName: Full=AzgA-homolog protein; AltName: Full=Protein AZAGUANINE RESISTANT 2; Short=AtAzg2^69.98%	K06901|pbuG|http://www.genome.jp/dbget-bin/www_bget?ko:K06901	GO:0005345^purine nucleobase transmembrane transporter activity^molecular_function;GO:0005215^transporter activity^molecular_function;GO:0015853^adenine transport^biological_process;GO:0015854^guanine transport^biological_process;GO:0006863^purine nucleobase transport^biological_process;GO:0016021^integral component of membrane^cellular_component;GO:0005886^plasma membrane^cellular_component	COG2252^adenine guanine permease^P	PF00860.19^Permease family	NA	NA	i146-168o196-218i230-252o286-303i310-332o370-392i449-471o522-544i
gene-LOC107927888	XP_017632455.1^PREDICTED: theobromine synthase 2-like^99.71%	Q8H0G0.1^RecName: Full=Theobromine synthase 2^44.44%	K08241|E2.1.1.141|http://www.genome.jp/dbget-bin/www_bget?ko:K08241	GO:0008168^methyltransferase activity^molecular_function;GO:0009820^alkaloid metabolic process^biological_process	NA	PF03492.14^SAM dependent carboxyl methyltransferase	NA	NA	NA
gene-LOC121214089	XP_017619486.1^PREDICTED: uncharacterized protein LOC108463965 isoform X1^90.59%	Q0WPK4.1^RecName: Full=Protein PAT1 homolog; Short=AtPAT1^52.02%	K12617|PATL1, PAT1|http://www.genome.jp/dbget-bin/www_bget?ko:K12617	GO:0003729^mRNA binding^molecular_function;GO:0003723^RNA binding^molecular_function;GO:0033962^cytoplasmic mRNA processing body assembly^biological_process;GO:0000290^deadenylation-dependent decapping of nuclear-transcribed mRNA^biological_process;GO:0045087^innate immune response^biological_process;GO:0006397^mRNA processing^biological_process;GO:0000932^P-body^cellular_component	NA	NA	NA	NA	NA
gene-LOC107936959	XP_016725238.1^PREDICTED: cold shock protein 2-like^100.0%	P27484.1^RecName: Full=Glycine-rich protein 2^72.0%	NA	GO:0003723^RNA binding^molecular_function;GO:0008270^zinc ion binding^molecular_function	COG1278|KOG3070^glycine-rich protein^J	PF00313.21^'Cold-shock' DNA-binding domain	NA	NA	NA
gene-LOC107927887	XP_016714499.1^PREDICTED: salicylate carboxymethyltransferase-like^99.42%	Q9SPV4.1^RecName: Full=Salicylate carboxymethyltransferase; AltName: Full=S-adenosyl-L-methionine:salicylate acid carboxylmethyltransferase; Short=CbSAMT; AltName: Full=Salicylate O-methyltransferase^48.45%	K08241|E2.1.1.141|http://www.genome.jp/dbget-bin/www_bget?ko:K08241	GO:0046872^metal ion binding^molecular_function;GO:0008168^methyltransferase activity^molecular_function	NA	PF03492.14^SAM dependent carboxyl methyltransferase	NA	NA	NA
gene-LOC107949701	XP_016739922.1^PREDICTED: calmodulin-binding protein 60 A-like isoform X1^99.73%	C0SVV6.1^RecName: Full=Calmodulin-binding protein 60 A^63.45%	NA	GO:0005516^calmodulin binding^molecular_function;GO:0003700^DNA-binding transcription factor activity^molecular_function;GO:0043565^sequence-specific DNA binding^molecular_function;GO:1902478^negative regulation of defense response to bacterium, incompatible interaction^biological_process;GO:0080142^regulation of salicylic acid biosynthetic process^biological_process;GO:0005634^nucleus^cellular_c…	NA	PF07887.10^Calmodulin binding protein-like	NA	NA	NA
gene-LOC107927880	XP_016714496.1^PREDICTED: transcription initiation factor TFIID subunit 14b-like isoform X2^100.0%	Q9FH40.1^RecName: Full=Transcription initiation factor TFIID subunit 14b; AltName: Full=GAS 41-like protein; AltName: Full=Protein AF-9 homolog a; AltName: Full=TBP-associated factor 14b; Short=AtTAF14b^75.0%	K11341|YEATS4, GAS41, YAF9|http://www.genome.jp/dbget-bin/www_bget?ko:K11341	GO:0030154^cell differentiation^biological_process;GO:0006281^DNA repair^biological_process;GO:0009908^flower development^biological_process;GO:0043981^histone H4-K5 acetylation^biological_process;GO:0009909^regulation of flower development^biological_process;GO:0090239^regulation of histone H4 acetylation^biological_process;GO:2000028^regulation of photoperiodism, flowering^biological_process;GO…	COG5033|KOG3149^protein AF-9 homolog^K	PF03366.15^YEATS family	NA	NA	NA
gene-LOC107949704	XP_016739932.1^PREDICTED: uncharacterized protein LOC107949704^98.6%	NA	NA	NA	NA	NA	NA	NA	NA
gene-LOC107927882	XP_016714494.1^PREDICTED: auxin-induced protein 15A-like^100.0%	P32295.1^RecName: Full=Indole-3-acetic acid-induced protein ARG7^45.45%	K14488|SAUR|http://www.genome.jp/dbget-bin/www_bget?ko:K14488	GO:0009733^response to auxin^biological_process	NA	PF02519.13^Auxin responsive protein	NA	NA	NA
gene-LOC107891399	XP_012485406.1^PREDICTED: dicarboxylate transporter 1, chloroplastic^99.82%	Q9LXV3.1^RecName: Full=Dicarboxylate transporter 1, chloroplastic; AltName: Full=2-oxoglutarate/malate translocator 1; Short=AtpOMT1; Flags: Precursor^80.28%	NA	GO:0015139^alpha-ketoglutarate transmembrane transporter activity^molecular_function;GO:0015140^malate transmembrane transporter activity^molecular_function;GO:0015131^oxaloacetate transmembrane transporter activity^molecular_function;GO:0005215^transporter activity^molecular_function;GO:0015742^alpha-ketoglutarate transport^biological_process;GO:0019676^ammonia assimilation cycle^biological_proc…	COG0471^2-oxoglutarate malate translocator^P	PF00939.18^Sodium:sulfate symporter transmembrane region	NA	NA	o97-116i123-145o160-182i194-216o270-292i305-327o355-377i379-396o411-433i440-462o466-488i493-515o530-552i
gene-LOC107958065	KJB32093.1^hypothetical protein B456_005G223300, partial^83.73%	NA	NA	NA	NA	PF04937.14^Protein of unknown function (DUF 659)	NA	NA	NA
gene-LOC107958064	XP_016749211.1^PREDICTED: probable envelope ADP,ATP carrier protein, chloroplastic^100.0%	O65023.2^RecName: Full=Probable envelope ADP,ATP carrier protein, chloroplastic; AltName: Full=Envelope ADP/ATP translocase; Flags: Precursor^71.13%	K14684|SLC25A23S|http://www.genome.jp/dbget-bin/www_bget?ko:K14684	GO:0005347^ATP transmembrane transporter activity^molecular_function;GO:0009624^response to nematode^biological_process;GO:0009507^chloroplast^cellular_component;GO:0009941^chloroplast envelope^cellular_component;GO:0031969^chloroplast membrane^cellular_component;GO:0016021^integral component of membrane^cellular_component;GO:0042651^thylakoid membrane^cellular_component	KOG0752^ADP,ATP carrier protein^C	PF00153.26^Mitochondrial carrier protein	NA	NA	o237-259i276-298o
gene-LOC107958067	NP_001314598.1^chlorophyll a-b binding protein CP29.1, chloroplastic^100.0%	Q07473.1^RecName: Full=Chlorophyll a-b binding protein CP29.1, chloroplastic; AltName: Full=LHCB4.1; AltName: Full=LHCII protein 4.1; Flags: Precursor^86.17%	K08915|LHCB4|http://www.genome.jp/dbget-bin/www_bget?ko:K08915	GO:0016168^chlorophyll binding^molecular_function;GO:0046872^metal ion binding^molecular_function;GO:0019904^protein domain specific binding^molecular_function;GO:0009768^photosynthesis, light harvesting in photosystem I^biological_process;GO:0018298^protein-chromophore linkage^biological_process;GO:0009637^response to blue light^biological_process;GO:0010218^response to far red light^biological_…	NA	PF00504.20^Chlorophyll A-B binding protein	NA	NA	NA
gene-LOC107958066	XP_016749213.1^PREDICTED: high mobility group B protein 1-like^100.0%	P26585.1^RecName: Full=HMG1/2-like protein; AltName: Full=Protein SB11^55.73%	K10802|HMGB1|http://www.genome.jp/dbget-bin/www_bget?ko:K10802	GO:0003677^DNA binding^molecular_function;GO:0005634^nucleus^cellular_component	COG5648|KOG0381^high mobility group^K	PF00505.18^HMG (high mobility group) box	NA	NA	NA
gene-LOC107958061	XP_016749207.1^PREDICTED: uncharacterized protein LOC107958061^99.59%	O15151.2^RecName: Full=Protein Mdm4; AltName: Full=Double minute 4 protein; AltName: Full=Mdm2-like p53-binding protein; AltName: Full=Protein Mdmx; AltName: Full=p53-binding protein Mdm4^29.7%	NA	GO:0019899^enzyme binding^molecular_function;GO:0008270^zinc ion binding^molecular_function;GO:0003283^atrial septum development^biological_process;GO:0003181^atrioventricular valve morphogenesis^biological_process;GO:0008283^cell population proliferation^biological_process;GO:0071456^cellular response to hypoxia^biological_process;GO:0030330^DNA damage response, signal transduction by p53 class …	KOG4275^RING^O	PF16041.4^Domain of unknown function (DUF4793)	NA	NA	i97-119o337-359i
gene-LOC107958060	XP_012468508.1^PREDICTED: probable pyridoxal 5'-phosphate synthase subunit PDX1^100.0%	Q39963.1^RecName: Full=Probable pyridoxal 5'-phosphate synthase subunit PDX1; Short=PLP synthase subunit PDX1; AltName: Full=Ethylene-inducible protein HEVER^94.19%	K06215|pdxS, pdx1|http://www.genome.jp/dbget-bin/www_bget?ko:K06215	GO:0036381^pyridoxal 5'-phosphate synthase (glutamine hydrolysing) activity^molecular_function;GO:0042823^pyridoxal phosphate biosynthetic process^biological_process	COG0214|KOG1606^biosynthesis protein^H	PF01680.16^SOR/SNZ family	NA	NA	NA
gene-LOC107958063	XP_016749210.1^PREDICTED: vacuolar cation/proton exchanger 3-like isoform X3^98.63%	Q93Z81.1^RecName: Full=Vacuolar cation/proton exchanger 3; AltName: Full=Ca(2+)/H(+) antiporter CAX3; AltName: Full=Ca(2+)/H(+) exchanger 3; AltName: Full=Protein CATION EXCHANGER 3^71.08%	K07300|chaA, CAX|http://www.genome.jp/dbget-bin/www_bget?ko:K07300	GO:0015369^calcium:proton antiporter activity^molecular_function;GO:0070588^calcium ion transmembrane transport^biological_process;GO:0006874^cellular calcium ion homeostasis^biological_process;GO:0030026^cellular manganese ion homeostasis^biological_process;GO:0006882^cellular zinc ion homeostasis^biological_process;GO:0055062^phosphate ion homeostasis^biological_process;GO:0006793^phosphorus me…	COG0387|KOG1397^Vacuolar cation proton exchanger^P	PF01699.23^Sodium/calcium exchanger protein	NA	NA	i71-93o121-143i155-177o192-214i227-249o275-297i310-332o342-364i
gene-LOC107936954	XP_016725227.1^PREDICTED: 3-ketoacyl-CoA synthase 9-like^100.0%	Q9SIX1.1^RecName: Full=3-ketoacyl-CoA synthase 9; Short=KCS-9; AltName: Full=Very long-chain fatty acid condensing enzyme 9; Short=VLCFA condensing enzyme 9^75.41%	K15397|KCS|http://www.genome.jp/dbget-bin/www_bget?ko:K15397	GO:0102336^3-oxo-arachidoyl-CoA synthase activity^molecular_function;GO:0102337^3-oxo-cerotoyl-CoA synthase activity^molecular_function;GO:0102338^3-oxo-lignoceronyl-CoA synthase activity^molecular_function;GO:0102756^very-long-chain 3-ketoacyl-CoA synthase activity^molecular_function;GO:0006633^fatty acid biosynthetic process^biological_process;GO:0009409^response to cold^biological_process;GO:0…	NA	PF08392.11^FAE1/Type III polyketide synthase-like protein	NA	SignalP-TM	i20-42o64-83i218-235o
gene-LOC107958069	XP_016749220.1^PREDICTED: putative serine/threonine-protein kinase^99.74%	Q93YN1.1^RecName: Full=Cold-responsive protein kinase 1^48.91%	NA	GO:0005524^ATP binding^molecular_function;GO:0004674^protein serine/threonine kinase activity^molecular_function;GO:0046777^protein autophosphorylation^biological_process;GO:0009409^response to cold^biological_process;GO:0050826^response to freezing^biological_process;GO:0009625^response to insect^biological_process;GO:0002237^response to molecule of bacterial origin^biological_process;GO:0005886…	COG0515|KOG1187^receptor-like serine threonine-protein kinase^T	PF00069.24^Protein kinase domain	NA	NA	NA
gene-LOC107958068	XP_016749217.1^PREDICTED: mitochondrial inner membrane protease subunit 2-like isoform X1^100.0%	Q6AZD4.1^RecName: Full=Mitochondrial inner membrane protease subunit 2; AltName: Full=IMP2-like protein^39.87%	K09648|IMP2|http://www.genome.jp/dbget-bin/www_bget?ko:K09648	GO:0008236^serine-type peptidase activity^molecular_function;GO:0033108^mitochondrial respiratory chain complex assembly^biological_process;GO:0006627^protein processing involved in protein targeting to mitochondrion^biological_process;GO:0006465^signal peptide processing^biological_process;GO:0016021^integral component of membrane^cellular_component;GO:0042720^mitochondrial inner membrane peptid…	COG0681|KOG1568^Mitochondrial inner membrane protease subunit^O	PF00717.22^Peptidase S24-like	NA	SignalP-TM	NA
gene-LOC107942084	XP_016731216.1^PREDICTED: probable glutathione S-transferase^100.0%	Q03663.1^RecName: Full=Probable glutathione S-transferase; AltName: Full=Auxin-induced protein PGNT35/PCNT111^45.28%	K00799|GST, gst|http://www.genome.jp/dbget-bin/www_bget?ko:K00799	GO:0004364^glutathione transferase activity^molecular_function;GO:0009734^auxin-activated signaling pathway^biological_process	KOG0406^glutathione Stransferase^O	PF02798.19^Glutathione S-transferase, N-terminal domain	NA	NA	NA
gene-LOC107942085	XP_017618214.1^PREDICTED: uncharacterized protein LOC108462825^83.04%	NA	NA	NA	COG2801|KOG0017^Pfam:RnaseH^L	PF13456.5^Reverse transcriptase-like	NA	NA	NA
gene-LOC107942087	XP_016731222.1^PREDICTED: uncharacterized protein LOC107942087^100.0%	NA	NA	NA	NA	NA	NA	NA	NA
gene-LOC107942082	PPD66173.1^hypothetical protein GOBAR_DD36949^99.71%	P22988.1^RecName: Full=L-lactate dehydrogenase A; Short=LDH-A^67.43%	K00016|LDH, ldh|http://www.genome.jp/dbget-bin/www_bget?ko:K00016	GO:0004459^L-lactate dehydrogenase activity^molecular_function;GO:0005975^carbohydrate metabolic process^biological_process;GO:0019752^carboxylic acid metabolic process^biological_process;GO:0005737^cytoplasm^cellular_component	COG0039|KOG1495^L-lactate dehydrogenase^C	PF00056.22^lactate/malate dehydrogenase, NAD binding domain	GH4	NA	NA
gene-LOC107963279	XP_016755327.1^PREDICTED: uncharacterized protein LOC107963279^100.0%	NA	NA	NA	COG2801|KOG0017^Inherit from KOG: Retrotransposon protein^L	PF11116.7^Protein of unknown function (DUF2624)	NA	NA	NA
gene-LOC107963275	XP_016755324.1^PREDICTED: uncharacterized protein LOC107963275^100.0%	NA	NA	NA	NA	NA	NA	NA	NA
gene-LOC107963272	XP_016755320.1^PREDICTED: uncharacterized protein LOC107963272^100.0%	NA	NA	NA	COG2801|KOG0017^Inherit from strNOG: Retrotransposon protein^L	PF00385.23^Chromo (CHRromatin Organisation MOdifier) domain	NA	NA	NA
gene-LOC107963273	XP_012449062.1^PREDICTED: uncharacterized protein At1g15400-like^96.55%	Q9XI29.2^RecName: Full=Uncharacterized protein At1g15400^30.53%	NA	GO:0005886^plasma membrane^cellular_component	NA	PF15697.4^Domain of unknown function (DUF4666)	NA	NA	NA
gene-LOC107963271	XP_017644230.1^PREDICTED: protein NRT1/ PTR FAMILY 6.2-like^93.21%	Q9SZY4.1^RecName: Full=Protein NRT1/ PTR FAMILY 6.2; Short=AtNPF6.2; AltName: Full=Nitrate transporter 1.4^37.88%	K14638|SLC15A3_4, PHT|http://www.genome.jp/dbget-bin/www_bget?ko:K14638	GO:0035673^oligopeptide transmembrane transporter activity^molecular_function;GO:1904680^peptide transmembrane transporter activity^molecular_function;GO:0015333^peptide:proton symporter activity^molecular_function;GO:0042128^nitrate assimilation^biological_process;GO:0009753^response to jasmonic acid^biological_process;GO:0009611^response to wounding^biological_process;GO:0016021^integral compon…	COG3104|KOG1237^Nitrate transporter^E	PF00854.20^POT family	NA	SignalP-TM	i97-119o142-164i185-207o475-497i516-533o548-570i591-613o637-659i
gene-LOC107895432	XP_016676204.1^PREDICTED: probable leucine-rich repeat receptor-like protein kinase At1g35710^100.0%	NA	NA	NA	COG4886^leucine Rich Repeat^S	PF13855.5^Leucine rich repeat	NA	NA	i5-22o
gene-LOC107936953	XP_016725226.1^PREDICTED: protein DMR6-LIKE OXYGENASE 1-like^100.0%	Q9FFF6.1^RecName: Full=Probable 2-oxoglutarate-dependent dioxygenase At5g05600^36.77%	NA	GO:0051213^dioxygenase activity^molecular_function;GO:0120091^jasmonic acid hydrolase^molecular_function;GO:0046872^metal ion binding^molecular_function;GO:0097237^cellular response to toxic substance^biological_process;GO:0009813^flavonoid biosynthetic process^biological_process;GO:2000022^regulation of jasmonic acid mediated signaling pathway^biological_process;GO:0080167^response to karrikin^b…	COG3491|KOG0143^gibberellin 20 oxidase^Q	PF14226.5^non-haem dioxygenase in morphine synthesis N-terminal	NA	NA	NA
gene-LOC107891392	XP_012485419.1^PREDICTED: uncharacterized protein LOC105799416 isoform X1^99.59%	NA	NA	NA	NA	PF00400.31^WD domain, G-beta repeat	NA	NA	NA
gene-LOC107938849	XP_016727583.1^PREDICTED: BURP domain-containing protein BNM2A-like^100.0%	Q9XI99.1^RecName: Full=BURP domain protein USPL1; AltName: Full=Unknown seed protein-like protein 1; Short=AtUSPL1; Flags: Precursor^43.35%	NA	GO:0048316^seed development^biological_process;GO:0005795^Golgi stack^cellular_component;GO:0005770^late endosome^cellular_component;GO:0000326^protein storage vacuole^cellular_component	NA	PF03181.14^BURP domain	NA	NA	NA
gene-LOC107910395	XP_016693709.1^PREDICTED: protein STAY-GREEN LIKE, chloroplastic-like^100.0%	Q94AQ9.1^RecName: Full=Protein STAY-GREEN LIKE, chloroplastic; Flags: Precursor^67.54%	NA	GO:0009658^chloroplast organization^biological_process;GO:0009507^chloroplast^cellular_component	NA	PF12638.6^Staygreen protein	NA	NA	NA
new_gene383	PPD88818.1^hypothetical protein GOBAR_DD14224^84.51%	P10978.1^RecName: Full=Retrovirus-related Pol polyprotein from transposon TNT 1-94; Includes: RecName: Full=Protease; Includes: RecName: Full=Reverse transcriptase; Includes: RecName: Full=Endonuclease^36.94%	NA	GO:0004190^aspartic-type endopeptidase activity^molecular_function;GO:0004519^endonuclease activity^molecular_function;GO:0003676^nucleic acid binding^molecular_function;GO:0003964^RNA-directed DNA polymerase activity^molecular_function;GO:0008270^zinc ion binding^molecular_function;GO:0015074^DNA integration^biological_process;GO:0000943^retrotransposon nucleocapsid^cellular_component	COG2801|KOG0017^Inherit from KOG: Retrotransposon protein^L	PF14223.5^gag-polypeptide of LTR copia-type	NA	NA	NA
gene-LOC107891700	XP_016672054.1^PREDICTED: trihelix transcription factor ASIL2-like^99.72%	Q9LJG8.1^RecName: Full=Trihelix transcription factor ASIL2; AltName: Full=6B-interacting protein 1-like 2; AltName: Full=Trihelix DNA-binding protein ASIL2^45.37%	NA	GO:0003700^DNA-binding transcription factor activity^molecular_function;GO:0043565^sequence-specific DNA binding^molecular_function;GO:0044212^transcription regulatory region DNA binding^molecular_function;GO:0009793^embryo development ending in seed dormancy^biological_process;GO:0006355^regulation of transcription, DNA-templated^biological_process;GO:0010431^seed maturation^biological_process;G…	KOG4282^Alcohol dehydrogenase transcription factor Myb/SANT-like^K	PF13837.5^Myb/SANT-like DNA-binding domain	NA	NA	NA
gene-LOC107891701	XP_016672055.1^PREDICTED: heat shock 70 kDa protein 15-like^99.88%	Q9S7C0.1^RecName: Full=Heat shock 70 kDa protein 14; AltName: Full=Heat shock protein 70-14; Short=AtHsp70-14; AltName: Full=Heat shock protein 91^77.58%	K09489|HSPA4|http://www.genome.jp/dbget-bin/www_bget?ko:K09489	GO:0005524^ATP binding^molecular_function;GO:0046686^response to cadmium ion^biological_process;GO:0009408^response to heat^biological_process;GO:0005737^cytoplasm^cellular_component;GO:0005829^cytosol^cellular_component;GO:0005634^nucleus^cellular_component;GO:0005886^plasma membrane^cellular_component	COG0443|KOG0103^Heat shock 70 kDa protein^O	PF00012.19^Hsp70 protein	NA	NA	NA
gene-LOC107895081	XP_016675786.1^PREDICTED: beta-amyrin 28-oxidase-like^99.59%	Q2MJ20.1^RecName: Full=Beta-amyrin 28-monooxygenase; AltName: Full=Beta-amyrin 28-oxidase; AltName: Full=Cytochrome P450 716A12; Short=MtCYP716A12; AltName: Full=Protein LACKING HEMOLYTIC ACTIVITY^52.74%	NA	GO:0020037^heme binding^molecular_function;GO:0005506^iron ion binding^molecular_function;GO:0016709^oxidoreductase activity, acting on paired donors, with incorporation or reduction of molecular oxygen, NAD(P)H as one donor, and incorporation of one atom of oxygen^molecular_function;GO:0016135^saponin biosynthetic process^biological_process;GO:0016021^integral component of membrane^cellular_comp…	COG2124|KOG0157^cytochrome P450^Q	PF00067.21^Cytochrome P450	NA	SignalP-TM	i12-34o
gene-LOC107895087	XP_016675792.1^PREDICTED: uncharacterized protein LOC107895087 isoform X3^100.0%	NA	NA	NA	NA	PF01476.19^LysM domain	CBM50	NA	i157-179o
gene-LOC107891705	XP_012484884.1^PREDICTED: ras-related protein Rab7-like^100.0%	Q9XER8.1^RecName: Full=Ras-related protein Rab7^90.82%	K07897|RAB7A|http://www.genome.jp/dbget-bin/www_bget?ko:K07897	GO:0005525^GTP binding^molecular_function;GO:0003924^GTPase activity^molecular_function;GO:0015031^protein transport^biological_process;GO:0005886^plasma membrane^cellular_component	KOG0394^ras-related protein^U	PF00071.21^Ras family	NA	NA	NA
gene-LOC107891706	KJB34999.1^hypothetical protein B456_006G097900^99.11%	NA	NA	NA	NA	PF15815.4^E3 ubiquitin-protein ligase makorin-1, C-terminal	NA	NA	NA
gene-LOC107891707	XP_016672065.1^PREDICTED: uncharacterized protein At1g04910-like^100.0%	F4J2C8.1^RecName: Full=Protein EMBRYO SAC DEVELOPMENT ARREST 30; AltName: Full=O-fucosyltransferase 22; Short=O-FucT-22; AltName: Full=O-fucosyltransferase family protein; AltName: Full=Protein TUBE GROWTH DEFECTIVE 1^69.25%	NA	GO:0016757^transferase activity, transferring glycosyl groups^molecular_function;GO:0006004^fucose metabolic process^biological_process;GO:0010197^polar nucleus fusion^biological_process;GO:0048868^pollen tube development^biological_process;GO:0009507^chloroplast^cellular_component;GO:0005737^cytoplasm^cellular_component;GO:0005794^Golgi apparatus^cellular_component;GO:0016021^integral component …	NA	PF10250.8^GDP-fucose protein O-fucosyltransferase	NA	SignalP-TM	i7-29o
gene-LOC107891708	XP_016672061.1^PREDICTED: hydroxyphenylpyruvate reductase-like^100.0%	Q65CJ7.2^RecName: Full=Hydroxyphenylpyruvate reductase; Short=HPPR^71.34%	K15919|HPR2|http://www.genome.jp/dbget-bin/www_bget?ko:K15919	GO:0047995^hydroxyphenylpyruvate reductase activity^molecular_function;GO:0051287^NAD binding^molecular_function;GO:0102742^R(+)-3,4-dihydroxyphenyllactate:NADP+ oxidoreductase activity^molecular_function;GO:0055114^oxidation-reduction process^biological_process	COG1052|KOG0069^Glyoxylate^E	PF02826.18^D-isomer specific 2-hydroxyacid dehydrogenase, NAD binding domain	NA	NA	NA
gene-LOC107891709	XP_016672062.1^PREDICTED: uncharacterized protein LOC107891709^100.0%	NA	K17362|ACOT13|http://www.genome.jp/dbget-bin/www_bget?ko:K17362	NA	COG2050|KOG3328^Thioesterase superfamily^Q	PF03061.21^Thioesterase superfamily	NA	NA	NA
gene-LOC107895089	XP_016675795.1^PREDICTED: suppressor of mec-8 and unc-52 protein homolog 1 isoform X2^100.0%	Q8W117.1^RecName: Full=Suppressor of mec-8 and unc-52 protein homolog 1; Short=AtSMU-1; AltName: Full=RNA splicing protein SMU1; AltName: Full=WD40 repeat-containing protein SMU1^80.82%	K13111|SMU1|http://www.genome.jp/dbget-bin/www_bget?ko:K13111	GO:0006397^mRNA processing^biological_process;GO:0008380^RNA splicing^biological_process;GO:0080008^Cul4-RING E3 ubiquitin ligase complex^cellular_component;GO:0005634^nucleus^cellular_component;GO:0005681^spliceosomal complex^cellular_component	KOG0275^WD-40 repeat-containing protein^S	PF00400.31^WD domain, G-beta repeat	NA	NA	NA
gene-LOC107933898	XP_016721691.1^PREDICTED: uncharacterized protein LOC107933898^100.0%	NA	NA	NA	COG2801|KOG0017^Inherit from KOG: Retrotransposon protein^L	NA	NA	NA	NA
gene-LOC107938845	XP_017635309.1^PREDICTED: acyl-CoA-binding domain-containing protein 3-like isoform X1^99.64%	Q9STX1.1^RecName: Full=Acyl-CoA-binding domain-containing protein 3; Short=Acyl-CoA binding protein 3; Flags: Precursor^48.72%	NA	GO:0000062^fatty-acyl-CoA binding^molecular_function;GO:0008289^lipid binding^molecular_function;GO:0005615^extracellular space^cellular_component	COG4281|KOG0817^Acyl CoA binding protein^I	PF00887.18^Acyl CoA binding protein	NA	SignalP-TM	NA
gene-LOC107891434	XP_012485346.1^PREDICTED: scarecrow-like protein 3^100.0%	Q9LPR8.1^RecName: Full=Scarecrow-like protein 3; Short=AtSCL3; AltName: Full=GRAS family protein 5; Short=AtGRAS-5^72.56%	NA	GO:0003700^DNA-binding transcription factor activity^molecular_function;GO:0043565^sequence-specific DNA binding^molecular_function;GO:0003712^transcription coregulator activity^molecular_function;GO:0006355^regulation of transcription, DNA-templated^biological_process;GO:0009739^response to gibberellin^biological_process;GO:0005634^nucleus^cellular_component	NA	PF03514.13^GRAS domain family	NA	NA	NA
gene-LOC107895434	XP_017640299.1^PREDICTED: MDIS1-interacting receptor like kinase 2-like^100.0%	NA	NA	NA	NA	PF12799.6^Leucine Rich repeats (2 copies)	NA	NA	NA
gene-LOC107933896	XP_016721690.1^PREDICTED: probable disease resistance protein At4g27220^99.75%	P0CB16.2^RecName: Full=Putative disease resistance protein At4g19050^21.43%	K13459|RPS2|http://www.genome.jp/dbget-bin/www_bget?ko:K13459	GO:0043531^ADP binding^molecular_function;GO:0005524^ATP binding^molecular_function;GO:0006952^defense response^biological_process	COG4886|KOG4658^resistance protein^T	PF13855.5^Leucine rich repeat	NA	NA	NA
gene-LOC107910390	XP_012475051.1^PREDICTED: soluble inorganic pyrophosphatase 1-like isoform X2^100.0%	Q93V56.1^RecName: Full=Soluble inorganic pyrophosphatase 1; AltName: Full=Pyrophosphate phospho-hydrolase 1; Short=PPase 1^82.08%	K01507|ppa|http://www.genome.jp/dbget-bin/www_bget?ko:K01507	GO:0004427^inorganic diphosphatase activity^molecular_function;GO:0000287^magnesium ion binding^molecular_function;GO:0019915^lipid storage^biological_process;GO:0006796^phosphate-containing compound metabolic process^biological_process;GO:0005737^cytoplasm^cellular_component;GO:0005829^cytosol^cellular_component;GO:0005634^nucleus^cellular_component	COG0221|KOG1626^inorganic^C	PF00719.18^Inorganic pyrophosphatase	NA	NA	NA
gene-LOC107938847	XP_016727579.1^PREDICTED: proteasome assembly chaperone 2-like^100.0%	Q1LXS2.1^RecName: Full=Proteasome assembly chaperone 2; AltName: Full=Tumor necrosis factor superfamily member 5-induced protein 1 homolog^30.0%	K11876|PSMG2, PAC2|http://www.genome.jp/dbget-bin/www_bget?ko:K11876	GO:0043248^proteasome assembly^biological_process;GO:0005829^cytosol^cellular_component;GO:0005634^nucleus^cellular_component	KOG3112^proteasome assembly chaperone^O	PF09754.8^PAC2 family	NA	NA	NA
gene-LOC107958680	XP_016750005.1^PREDICTED: DNA-directed RNA polymerase 3, chloroplastic-like^99.49%	O24600.1^RecName: Full=DNA-directed RNA polymerase 3, chloroplastic; AltName: Full=Protein SCABRA 3; Flags: Precursor^77.63%	K10908|POLRMT, RPO41|http://www.genome.jp/dbget-bin/www_bget?ko:K10908	GO:0003677^DNA binding^molecular_function;GO:0003899^DNA-directed 5'-3' RNA polymerase activity^molecular_function;GO:0006390^mitochondrial transcription^biological_process;GO:0009507^chloroplast^cellular_component;GO:0034245^mitochondrial DNA-directed RNA polymerase complex^cellular_component;GO:0005739^mitochondrion^cellular_component	COG5108|KOG1038^DNA-dependent RNA polymerase catalyzes the transcription of DNA into RNA using the four ribonucleoside triphosphates as substrates (By similarity)^K	PF00940.18^DNA-dependent RNA polymerase	NA	NA	NA
gene-LOC107958683	XP_016750008.1^PREDICTED: cellulose synthase A catalytic subunit 7^100.0%	Q9SWW6.1^RecName: Full=Cellulose synthase A catalytic subunit 7^85.66%	K10999|CESA|http://www.genome.jp/dbget-bin/www_bget?ko:K10999	GO:0016760^cellulose synthase (UDP-forming) activity^molecular_function;GO:0016759^cellulose synthase activity^molecular_function;GO:0046872^metal ion binding^molecular_function;GO:0030244^cellulose biosynthetic process^biological_process;GO:0009832^plant-type cell wall biogenesis^biological_process;GO:0009833^plant-type primary cell wall biogenesis^biological_process;GO:0009834^plant-type second…	COG1215^cellulose synthase^O	PF03552.13^Cellulose synthase	GT2_Cellulose_synt	NA	o253-270i277-296o815-837i849-871o886-908i933-955o965-987i1000-1019o
gene-LOC107958682	XP_016750006.1^PREDICTED: pentatricopeptide repeat-containing protein At4g30700-like^100.0%	Q9SUH6.1^RecName: Full=Pentatricopeptide repeat-containing protein At4g30700; AltName: Full=Protein DYW9^64.91%	NA	GO:0008270^zinc ion binding^molecular_function;GO:0016554^cytidine to uridine editing^biological_process;GO:0080156^mitochondrial mRNA modification^biological_process;GO:0000963^mitochondrial RNA processing^biological_process;GO:0009451^RNA modification^biological_process;GO:0009507^chloroplast^cellular_component;GO:0005739^mitochondrion^cellular_component	KOG4197^Pentatricopeptide repeat-containing protein^S	PF01535.19^PPR repeat	NA	NA	NA
gene-LOC107958685	XP_017613499.1^PREDICTED: protein SUPPRESSOR OF GENE SILENCING 3-like^98.82%	Q9LDX1.1^RecName: Full=Protein SUPPRESSOR OF GENE SILENCING 3; Short=AtSGS3^58.98%	NA	GO:0051607^defense response to virus^biological_process;GO:0010267^production of ta-siRNAs involved in RNA interference^biological_process;GO:0050688^regulation of defense response to virus^biological_process;GO:0010050^vegetative phase change^biological_process;GO:0016032^viral process^biological_process;GO:0009616^virus induced gene silencing^biological_process;GO:0010025^wax biosynthetic proce…	NA	PF03468.13^XS domain	NA	NA	NA
gene-LOC107958684	KHG16321.1^Eukaryotic initiation factor iso-4F subunit p82-34^99.49%	Q93ZT6.1^RecName: Full=Eukaryotic translation initiation factor isoform 4G-1; Short=eIF(iso)4G-1^67.5%	K03260|EIF4G|http://www.genome.jp/dbget-bin/www_bget?ko:K03260	GO:0003729^mRNA binding^molecular_function;GO:0003743^translation initiation factor activity^molecular_function;GO:0005737^cytoplasm^cellular_component;GO:0005829^cytosol^cellular_component;GO:0016281^eukaryotic translation initiation factor 4F complex^cellular_component;GO:0005634^nucleus^cellular_component	KOG0401^initiation factor^J	PF02854.18^MIF4G domain	NA	NA	NA
gene-LOC107958686	XP_016750012.1^PREDICTED: uncharacterized protein At2g34160-like^100.0%	O22969.1^RecName: Full=Uncharacterized protein At2g34160^76.03%	NA	GO:0003676^nucleic acid binding^molecular_function;GO:0005829^cytosol^cellular_component	NA	PF01918.20^Alba	NA	SignalP-TM	NA
gene-LOC107958689	XP_012446415.1^PREDICTED: ADP-ribosylation factor 1-like^100.0%	Q96361.3^RecName: Full=ADP-ribosylation factor 1^92.31%	K07942|ARL1|http://www.genome.jp/dbget-bin/www_bget?ko:K07942	GO:0005525^GTP binding^molecular_function;GO:0015031^protein transport^biological_process;GO:0016192^vesicle-mediated transport^biological_process;GO:0005794^Golgi apparatus^cellular_component	COG1100|KOG0070^ADP-ribosylation factor^U	PF00025.20^ADP-ribosylation factor family	NA	NA	NA
gene-LOC107958688	XP_016730460.1^PREDICTED: uncharacterized protein At4g14100-like^100.0%	Q67YC9.1^RecName: Full=Uncharacterized protein At4g14100; Flags: Precursor^60.53%	NA	GO:0005773^vacuole^cellular_component	NA	NA	NA	SignalP-TM	NA
gene-LOC107938840	XP_016727571.1^PREDICTED: squamosa promoter-binding-like protein 9 isoform X2^100.0%	Q700W2.2^RecName: Full=Squamosa promoter-binding-like protein 9^32.72%	NA	GO:0003677^DNA binding^molecular_function;GO:0003700^DNA-binding transcription factor activity^molecular_function;GO:0046872^metal ion binding^molecular_function;GO:0048653^anther development^biological_process;GO:0048366^leaf development^biological_process;GO:2000025^regulation of leaf formation^biological_process;GO:0006355^regulation of transcription, DNA-templated^biological_process;GO:000573…	NA	PF03110.13^SBP domain	NA	NA	NA
gene-LOC107933891	XP_016721687.1^PREDICTED: pentatricopeptide repeat-containing protein At3g49710-like^100.0%	Q9M2Y7.1^RecName: Full=Pentatricopeptide repeat-containing protein At3g49710^68.79%	NA	GO:0008270^zinc ion binding^molecular_function;GO:0009451^RNA modification^biological_process	KOG4197^Pentatricopeptide repeat-containing protein^S	PF13041.5^PPR repeat family	GT41	NA	NA
gene-LOC107933890	XP_016721685.1^PREDICTED: putative disease resistance RPP13-like protein 1^100.0%	Q7XA40.2^RecName: Full=Putative disease resistance protein RGA3; AltName: Full=Blight resistance protein B149; AltName: Full=RGA1-blb^34.25%	NA	GO:0043531^ADP binding^molecular_function;GO:0005524^ATP binding^molecular_function;GO:0006952^defense response^biological_process	COG4886|KOG4658^disease resistance protein At3g14460-like^T	PF00931.21^NB-ARC domain	NA	SignalP-TM	NA
gene-LOC107894066	KHG01010.1^Calumenin-A^98.89%	P21788.1^RecName: Full=15 kDa calcium-binding protein; Short=CABP^24.31%	NA	GO:0005509^calcium ion binding^molecular_function;GO:0005737^cytoplasm^cellular_component;GO:0005634^nucleus^cellular_component;GO:0005819^spindle^cellular_component	KOG4223^EF hand family protein^TU	PF00036.31^EF hand	dockerin	SignalP-TM	o5-24i
gene-LOC107924669	XP_016710705.1^PREDICTED: uncharacterized protein LOC107924669^100.0%	NA	NA	NA	NA	NA	NA	NA	NA
gene-LOC107956306	XP_016747502.1^PREDICTED: uncharacterized protein LOC107956306^100.0%	NA	NA	NA	COG2801|KOG0017^Retrotransposon protein^C	PF08284.10^Retroviral aspartyl protease	NA	NA	NA
gene-LOC107956307	XP_016747503.1^PREDICTED: RING-H2 finger protein ATL39-like^100.0%	Q8RXX9.2^RecName: Full=E3 ubiquitin-protein ligase ATL6; AltName: Full=RING-H2 finger protein ATL6; AltName: Full=RING-type E3 ubiquitin transferase ATL6; Flags: Precursor^49.06%	K10664|ATL6S|http://www.genome.jp/dbget-bin/www_bget?ko:K10664	GO:0046872^metal ion binding^molecular_function;GO:0004842^ubiquitin-protein transferase activity^molecular_function;GO:0009816^defense response to bacterium, incompatible interaction^biological_process;GO:0009814^defense response, incompatible interaction^biological_process;GO:0016567^protein ubiquitination^biological_process;GO:0010200^response to chitin^biological_process;GO:0016021^integral c…	KOG0800^Zinc finger, C3HC4 type (RING finger)^O	PF13639.5^Ring finger domain	NA	SignalP-TM	i7-26o41-63i
gene-LOC107956305	XP_016747501.1^PREDICTED: uncharacterized protein LOC107956305^100.0%	NA	NA	NA	COG2801|KOG0017^Retrotransposon protein^C	NA	NA	NA	NA
gene-LOC121231825	PPS18577.1^hypothetical protein GOBAR_AA01964^100.0%	Q9SU00.1^RecName: Full=Calmodulin-like protein 2; AltName: Full=Protein UNFERTILIZED EMBRYO SAC 14^63.16%	K13448|CML|http://www.genome.jp/dbget-bin/www_bget?ko:K13448	GO:0005509^calcium ion binding^molecular_function;GO:0009567^double fertilization forming a zygote and endosperm^biological_process;GO:0005737^cytoplasm^cellular_component	COG5126|KOG0027^calmodulin-like protein^T	PF00036.31^EF hand	dockerin	NA	NA
gene-LOC107956303	XP_016702257.1^PREDICTED: uncharacterized protein LOC107917414^96.51%	NA	NA	NA	COG2801|KOG0017^Retrotransposon protein^C	PF14223.5^gag-polypeptide of LTR copia-type	NA	NA	NA
gene-LOC107956300	XP_016747496.1^PREDICTED: uncharacterized protein LOC107956300^100.0%	Q9ZT94.1^RecName: Full=Retrovirus-related Pol polyprotein from transposon RE2; AltName: Full=Retro element 2; Short=AtRE2; Includes: RecName: Full=Protease RE2; Includes: RecName: Full=Reverse transcriptase RE2; Includes: RecName: Full=Endonuclease RE2^45.1%	NA	GO:0004190^aspartic-type endopeptidase activity^molecular_function;GO:0004519^endonuclease activity^molecular_function;GO:0046872^metal ion binding^molecular_function;GO:0003676^nucleic acid binding^molecular_function;GO:0003964^RNA-directed DNA polymerase activity^molecular_function;GO:0015074^DNA integration^biological_process;GO:0006310^DNA recombination^biological_process;GO:0000943^retrotran…	KOG0017^Reverse transcriptase (RNA-dependent DNA polymerase)^S	PF07727.13^Reverse transcriptase (RNA-dependent DNA polymerase)	NA	NA	NA
gene-LOC121231829	XP_016747846.1^PREDICTED: EPIDERMAL PATTERNING FACTOR-like protein 9^100.0%	Q9SV72.1^RecName: Full=EPIDERMAL PATTERNING FACTOR-like protein 9; Short=EPF-like protein 9; Contains: RecName: Full=Stomagen; Flags: Precursor^55.36%	NA	GO:0019901^protein kinase binding^molecular_function;GO:0033612^receptor serine/threonine kinase binding^molecular_function;GO:0005102^signaling receptor binding^molecular_function;GO:0007267^cell-cell signaling^biological_process;GO:0010052^guard cell differentiation^biological_process;GO:2000123^positive regulation of stomatal complex development^biological_process;GO:2000038^regulation of stom…	NA	PF16851.4^Stomagen	NA	NA	NA
gene-LOC121231828	XP_016746650.1^PREDICTED: uncharacterized protein LOC107955383^99.32%	NA	NA	NA	NA	PF05627.10^Cleavage site for pathogenic type III effector avirulence factor Avr	NA	NA	NA
gene-LOC121209591	XP_016719061.1^PREDICTED: uncharacterized protein LOC107931632^98.18%	NA	NA	NA	NA	NA	NA	NA	NA
gene-LOC107956308	XP_016747504.1^PREDICTED: uncharacterized protein LOC107956308^100.0%	NA	NA	NA	KOG1075^Retrotransposon protein^S	PF00078.26^Reverse transcriptase (RNA-dependent DNA polymerase)	NA	NA	NA
gene-LOC121209595	PPR93670.1^hypothetical protein GOBAR_AA27014^100.0%	NA	NA	NA	NA	PF05922.15^Peptidase inhibitor I9	NA	NA	NA
gene-LOC107893706	XP_016674252.1^PREDICTED: zinc finger CCCH domain-containing protein 1-like^99.71%	Q8GX84.2^RecName: Full=Zinc finger CCCH domain-containing protein 1; Short=AtC3H1^72.27%	K13127|RNF113A, CWC24|http://www.genome.jp/dbget-bin/www_bget?ko:K13127	GO:0003677^DNA binding^molecular_function;GO:0046872^metal ion binding^molecular_function;GO:0034247^snoRNA splicing^biological_process;GO:0005684^U2-type spliceosomal complex^cellular_component	COG5152|KOG1813^zinc finger CCCH domain-containing protein^O	PF00642.23^Zinc finger C-x8-C-x5-C-x3-H type (and similar)	NA	NA	NA
gene-LOC107938346	XP_016726956.1^PREDICTED: uncharacterized protein LOC107938346^100.0%	Q9SFB3.1^RecName: Full=Protein TAB2 homolog, chloroplastic; AltName: Full=Protein ATAB2; Flags: Precursor^75.33%	NA	GO:0003723^RNA binding^molecular_function;GO:0009658^chloroplast organization^biological_process;GO:0009704^de-etiolation^biological_process;GO:0048564^photosystem I assembly^biological_process;GO:0006412^translation^biological_process;GO:0009507^chloroplast^cellular_component	NA	PF06485.10^Protein of unknown function (DUF1092)	NA	NA	NA
gene-LOC107893705	XP_017643736.1^PREDICTED: putative protein FAR1-RELATED SEQUENCE 10 isoform X1^99.44%	Q9LKR4.2^RecName: Full=Putative protein FAR1-RELATED SEQUENCE 10^65.06%	NA	GO:0008270^zinc ion binding^molecular_function;GO:0006355^regulation of transcription, DNA-templated^biological_process	NA	PF03101.14^FAR1 DNA-binding domain	NA	NA	NA
gene-LOC107893702	XP_016674247.1^PREDICTED: probable protein S-acyltransferase 22^99.84%	Q9C533.2^RecName: Full=Probable protein S-acyltransferase 22; AltName: Full=Probable palmitoyltransferase At1g69420; AltName: Full=Zinc finger DHHC domain-containing protein At1g69420^66.5%	K20027|ZDHHC1_11|http://www.genome.jp/dbget-bin/www_bget?ko:K20027	GO:0019706^protein-cysteine S-palmitoyltransferase activity^molecular_function;GO:0018230^peptidyl-L-cysteine S-palmitoylation^biological_process;GO:0006612^protein targeting to membrane^biological_process;GO:0030659^cytoplasmic vesicle membrane^cellular_component;GO:0005783^endoplasmic reticulum^cellular_component;GO:0005794^Golgi apparatus^cellular_component;GO:0016021^integral component of mem…	COG5273|KOG1311^S-acyltransferase At1g69420-like^S	PF01529.19^DHHC palmitoyltransferase	NA	SignalP-TM	o15-37i44-66o227-249i269-291o
gene-LOC107893703	XP_016674248.1^PREDICTED: uncharacterized protein LOC107893703^100.0%	NA	NA	NA	NA	NA	NA	SignalP-TM	o32-54i81-103o134-156i163-185o189-206i219-241o254-276i
gene-LOC107938347	XP_016726958.1^PREDICTED: tRNA-dihydrouridine(20/20a) synthase-like isoform X1^100.0%	Q8Z1T1.1^RecName: Full=tRNA-dihydrouridine(20/20a) synthase; AltName: Full=U20-specific dihydrouridine synthase; Short=U20-specific Dus; AltName: Full=tRNA-dihydrouridine synthase A^42.02%	K05539|dusA|http://www.genome.jp/dbget-bin/www_bget?ko:K05539	GO:0050660^flavin adenine dinucleotide binding^molecular_function;GO:0010181^FMN binding^molecular_function;GO:0000049^tRNA binding^molecular_function;GO:0102264^tRNA-dihydrouridine20 synthase activity^molecular_function	COG0042|KOG2335^Catalyzes the synthesis of dihydrouridine, a modified base found in the D-loop of most tRNAs (By similarity)^J	PF01207.16^Dihydrouridine synthase (Dus)	NA	NA	NA
gene-LOC107938344	XP_016726957.1^PREDICTED: TIP41-like protein^100.0%	Q8VXY4.1^RecName: Full=TIP41-like protein^73.7%	K17607|TIPRL, TIP41|http://www.genome.jp/dbget-bin/www_bget?ko:K17607	GO:0007165^signal transduction^biological_process;GO:0031929^TOR signaling^biological_process;GO:0005737^cytoplasm^cellular_component;GO:0005829^cytosol^cellular_component;GO:0005634^nucleus^cellular_component	KOG3224^TIP41-like^S	PF04176.12^TIP41-like family	NA	NA	NA
gene-LOC107893708	XP_012478480.1^PREDICTED: WD repeat-containing protein LWD1-like^100.0%	Q9LPV9.1^RecName: Full=WD repeat-containing protein LWD1; AltName: Full=Protein ANTHOCYANIN 11-A; Short=AtAN11-A; AltName: Full=Protein LIGHT-REGULATED WD1; AltName: Full=WD repeat-containing protein AN11-A^90.46%	K11805|WDR68, HAN11|http://www.genome.jp/dbget-bin/www_bget?ko:K11805	GO:0044212^transcription regulatory region DNA binding^molecular_function;GO:0009718^anthocyanin-containing compound biosynthetic process^biological_process;GO:0043153^entrainment of circadian clock by photoperiod^biological_process;GO:0048573^photoperiodism, flowering^biological_process;GO:0048511^rhythmic process^biological_process;GO:0005634^nucleus^cellular_component	KOG0290^WD repeat-containing protein^S	PF00400.31^WD domain, G-beta repeat	NA	NA	NA
gene-LOC107893709	XP_016674257.1^PREDICTED: uncharacterized protein LOC107893709 isoform X1^100.0%	NA	NA	NA	NA	PF14309.5^Domain of unknown function (DUF4378)	NA	NA	NA
gene-LOC107924667	XP_016710699.1^PREDICTED: TPR repeat-containing thioredoxin TDX-like^100.0%	Q8VWG7.1^RecName: Full=TPR repeat-containing thioredoxin TDX; AltName: Full=HSP70-interacting protein 2; Short=AtHIP2; AltName: Full=Tetratricoredoxin; Short=AtTDX^60.47%	NA	GO:0030544^Hsp70 protein binding^molecular_function;GO:0042802^identical protein binding^molecular_function;GO:0016671^oxidoreductase activity, acting on a sulfur group of donors, disulfide as acceptor^molecular_function;GO:0046983^protein dimerization activity^molecular_function;GO:0045454^cell redox homeostasis^biological_process;GO:0051085^chaperone cofactor-dependent protein refolding^biologi…	KOG0907|KOG1308^TPR repeat-containing thioredoxin^O	PF00085.19^Thioredoxin	GT41	NA	NA
gene-LOC107935529	XP_016723626.1^PREDICTED: ABC transporter F family member 4-like isoform X1^80.41%	NA	NA	NA	NA	PF11496.7^Class II histone deacetylase complex subunits 2 and 3	NA	NA	NA
gene-LOC107891433	XP_016671726.1^PREDICTED: THUMP domain-containing protein 1-like^100.0%	Q99J36.1^RecName: Full=THUMP domain-containing protein 1^29.74%	K06963|TAN1, THUMPD1|http://www.genome.jp/dbget-bin/www_bget?ko:K06963	GO:0003723^RNA binding^molecular_function;GO:0006400^tRNA modification^biological_process	COG1818|KOG3943^THUMP domain-containing protein^S	PF02926.16^THUMP domain	NA	NA	NA
gene-LOC107938343	XP_016726951.1^PREDICTED: cellulose synthase A catalytic subunit 3^100.0%	Q941L0.2^RecName: Full=Cellulose synthase A catalytic subunit 3^84.63%	K10999|CESA|http://www.genome.jp/dbget-bin/www_bget?ko:K10999	GO:0016760^cellulose synthase (UDP-forming) activity^molecular_function;GO:0016759^cellulose synthase activity^molecular_function;GO:0046872^metal ion binding^molecular_function;GO:0071555^cell wall organization^biological_process;GO:0030244^cellulose biosynthetic process^biological_process;GO:0006952^defense response^biological_process;GO:0009833^plant-type primary cell wall biogenesis^biologica…	COG1215^cellulose synthase^O	PF03552.13^Cellulose synthase	GT2_Cellulose_synt	NA	o263-280i287-306o844-866i878-900o915-937i963-985o995-1017i1030-1049o
gene-LOC107951658	XP_012465762.1^PREDICTED: pleiotropic drug resistance protein 1-like^99.53%	Q76CU2.1^RecName: Full=Pleiotropic drug resistance protein 1; AltName: Full=NtPDR1^71.56%	NA	GO:0005524^ATP binding^molecular_function;GO:0016887^ATPase activity^molecular_function;GO:0016021^integral component of membrane^cellular_component	COG0842|KOG0065^Pleiotropic drug resistance protein^Q	PF01061.23^ABC-2 type transporter	NA	NA	o519-541i554-576o604-626i639-658o663-685i747-769o1194-1216i1229-1251o
gene-LOC107920820	NP_001314109.1^calcineurin B-like protein 3^100.0%	Q75LU8.1^RecName: Full=Calcineurin B-like protein 3^91.59%	K06268|PPP3R, CNB|http://www.genome.jp/dbget-bin/www_bget?ko:K06268	GO:0005509^calcium ion binding^molecular_function	COG5126|KOG0034^calcineurin b-like protein^T	PF00036.31^EF hand	NA	NA	NA
gene-LOC121208249	XP_017649871.1^PREDICTED: homeobox-leucine zipper protein ATHB-6-like^98.25%	P46668.1^RecName: Full=Homeobox-leucine zipper protein ATHB-6; AltName: Full=HD-ZIP protein ATHB-6; AltName: Full=Homeodomain transcription factor ATHB-6^72.09%	K09338|HD-ZIP|http://www.genome.jp/dbget-bin/www_bget?ko:K09338	GO:0003677^DNA binding^molecular_function;GO:0003700^DNA-binding transcription factor activity^molecular_function;GO:0043565^sequence-specific DNA binding^molecular_function;GO:0009738^abscisic acid-activated signaling pathway^biological_process;GO:0009788^negative regulation of abscisic acid-activated signaling pathway^biological_process;GO:0045893^positive regulation of transcription, DNA-templ…	KOG0483^homeobox-leucine zipper protein^K	PF02183.17^Homeobox associated leucine zipper	NA	NA	NA
gene-LOC107938340	XP_016726946.1^PREDICTED: uncharacterized protein LOC107938340^100.0%	NA	NA	NA	NA	PF14958.5^Domain of unknown function (DUF4506)	NA	NA	NA
gene-LOC107920824	KHG15927.1^Nogo-B receptor^97.82%	Q12063.1^RecName: Full=Dehydrodolichyl diphosphate synthase complex subunit NUS1; AltName: Full=Nuclear undecaprenyl pyrophosphate synthase 1^27.27%	K11778|DHDDS, RER2, SRT1|http://www.genome.jp/dbget-bin/www_bget?ko:K11778	GO:0016765^transferase activity, transferring alkyl or aryl (other than methyl) groups^molecular_function;GO:0019408^dolichol biosynthetic process^biological_process;GO:0006486^protein glycosylation^biological_process;GO:1904423^dehydrodolichyl diphosphate synthase complex^cellular_component;GO:0005783^endoplasmic reticulum^cellular_component;GO:0005789^endoplasmic reticulum membrane^cellular_com…	NA	NA	NA	NA	NA
gene-LOC107920825	XP_016706181.1^PREDICTED: L10-interacting MYB domain-containing protein-like^99.51%	NA	NA	NA	NA	PF12776.6^Myb/SANT-like DNA-binding domain	NA	NA	NA
gene-LOC107951651	XP_016742267.1^PREDICTED: ABC transporter F family member 5-like^100.0%	Q9LV93.1^RecName: Full=ABC transporter F family member 5; Short=ABC transporter ABCF.5; Short=AtABCF5; AltName: Full=GCN20-type ATP-binding cassette protein GCN5^81.14%	NA	GO:0005524^ATP binding^molecular_function;GO:0016887^ATPase activity^molecular_function;GO:0005215^transporter activity^molecular_function;GO:0009624^response to nematode^biological_process	COG0488|KOG0927^ABC transporter F family member^S	PF00005.26^ABC transporter	NA	NA	NA
gene-LOC107951650	XP_012469921.1^PREDICTED: uncharacterized protein LOC105787875^100.0%	NA	NA	NA	NA	PF05627.10^Cleavage site for pathogenic type III effector avirulence factor Avr	NA	NA	NA
gene-LOC107951653	XP_016742269.1^PREDICTED: stress enhanced protein 2, chloroplastic-like^100.0%	Q9SJ02.1^RecName: Full=Stress enhanced protein 2, chloroplastic; Flags: Precursor^60.29%	NA	GO:0016168^chlorophyll binding^molecular_function;GO:0071486^cellular response to high light intensity^biological_process;GO:0071492^cellular response to UV-A^biological_process;GO:0009765^photosynthesis, light harvesting^biological_process;GO:0009611^response to wounding^biological_process;GO:0009535^chloroplast thylakoid membrane^cellular_component;GO:0016021^integral component of membrane^cell…	NA	PF00504.20^Chlorophyll A-B binding protein	NA	NA	i96-118o128-150i
gene-LOC121208246	XP_017648405.1^PREDICTED: E3 ubiquitin-protein ligase RKP^99.53%	Q9SIZ8.2^RecName: Full=E3 ubiquitin-protein ligase RKP; Short=AtKPC1; AltName: Full=Protein RELATED TO KPC1; AltName: Full=RING-type E3 ubiquitin transferase RKP^69.15%	K12169|KPC1, RNF123|http://www.genome.jp/dbget-bin/www_bget?ko:K12169	GO:0046872^metal ion binding^molecular_function;GO:0004842^ubiquitin-protein transferase activity^molecular_function;GO:0034450^ubiquitin-ubiquitin ligase activity^molecular_function;GO:0060154^cellular process regulating host cell cycle in response to virus^biological_process;GO:0030163^protein catabolic process^biological_process;GO:0016567^protein ubiquitination^biological_process;GO:0051603^p…	KOG2242|KOG4692^E3 ubiquitin-protein ligase^O	PF00622.27^SPRY domain	NA	NA	NA
gene-LOC107951654	XP_016742270.1^PREDICTED: transcription factor TGA1-like isoform X1^100.0%	Q39237.2^RecName: Full=Transcription factor TGA1; AltName: Full=DNA-binding protein TGA1a-like protein; AltName: Full=bZIP transcription factor 47; Short=AtbZIP47^69.09%	K14431|TGA|http://www.genome.jp/dbget-bin/www_bget?ko:K14431	GO:0003700^DNA-binding transcription factor activity^molecular_function;GO:0043565^sequence-specific DNA binding^molecular_function;GO:0044212^transcription regulatory region DNA binding^molecular_function;GO:0042742^defense response to bacterium^biological_process;GO:0006351^transcription, DNA-templated^biological_process;GO:0005634^nucleus^cellular_component	NA	PF14144.5^Seed dormancy control	NA	NA	NA
gene-LOC107896066	KJB15293.1^hypothetical protein B456_002G178000^99.34%	P85524.1^RecName: Full=Kirola; AltName: Allergen=Act d 11^37.5%	NA	GO:0002253^activation of immune response^biological_process;GO:0006952^defense response^biological_process	NA	PF00407.18^Pathogenesis-related protein Bet v I family	NA	NA	NA
gene-LOC121208242	PPS10982.1^hypothetical protein GOBAR_AA09660^100.0%	O04722.1^RecName: Full=Sulfate transporter 2.1; AltName: Full=AST68^69.81%	K17469|SULTR2|http://www.genome.jp/dbget-bin/www_bget?ko:K17469	GO:0015301^anion:anion antiporter activity^molecular_function;GO:0008271^secondary active sulfate transmembrane transporter activity^molecular_function;GO:0015116^sulfate transmembrane transporter activity^molecular_function;GO:0015293^symporter activity^molecular_function;GO:1902358^sulfate transmembrane transport^biological_process;GO:0005887^integral component of plasma membrane^cellular_compo…	COG0659|KOG0236^sulfate transporter^P	PF00916.19^Sulfate permease family	NA	NA	i141-158o173-192i199-221o250-272i279-301o339-361i373-395o400-422i429-451o466-488i
gene-LOC121216084	XP_012477603.1^PREDICTED: uncharacterized protein LOC105793224, partial^91.63%	NA	NA	NA	NA	PF12776.6^Myb/SANT-like DNA-binding domain	NA	NA	NA
gene-LOC121216085	XP_016681194.1^PREDICTED: uncharacterized protein LOC107899974^73.03%	NA	NA	NA	NA	NA	NA	NA	NA
gene-LOC121216086	XP_016747486.1^PREDICTED: sister chromatid cohesion 1 protein 1^91.72%	Q9S7T7.2^RecName: Full=Sister chromatid cohesion 1 protein 1; AltName: Full=Protein DETERMINATE INFERTILE 1; AltName: Full=SCC1 homolog 1^30.43%	K06670|SCC1, MCD1, RAD21|http://www.genome.jp/dbget-bin/www_bget?ko:K06670	GO:0003682^chromatin binding^molecular_function;GO:0051455^attachment of spindle microtubules to kinetochore involved in homologous chromosome segregation^biological_process;GO:0051276^chromosome organization^biological_process;GO:0006302^double-strand break repair^biological_process;GO:0010032^meiotic chromosome condensation^biological_process;GO:0051754^meiotic sister chromatid cohesion, centro…	KOG1213^Sister chromatid cohesion 1 protein^D	PF04824.15^Conserved region of Rad21 / Rec8 like protein	NA	NA	NA
gene-LOC121216087	XP_016749215.1^PREDICTED: uncharacterized protein LOC107958065^98.54%	NA	NA	NA	NA	PF02892.14^BED zinc finger	NA	NA	NA
gene-LOC121216080	XP_016679305.1^PREDICTED: uncharacterized mitochondrial protein AtMg00810-like^98.63%	P04146.3^RecName: Full=Copia protein; AltName: Full=Gag-int-pol protein; Contains: RecName: Full=Copia VLP protein; Contains: RecName: Full=Copia protease^39.18%	NA	GO:0004190^aspartic-type endopeptidase activity^molecular_function;GO:0005524^ATP binding^molecular_function;GO:0003676^nucleic acid binding^molecular_function;GO:0008270^zinc ion binding^molecular_function;GO:0015074^DNA integration^biological_process;GO:0000943^retrotransposon nucleocapsid^cellular_component	KOG0017^Retrotransposon protein^S	PF07727.13^Reverse transcriptase (RNA-dependent DNA polymerase)	NA	NA	NA
gene-LOC121216081	PPS16622.1^hypothetical protein GOBAR_AA03979^95.69%	Q588Z1.3^RecName: Full=Polyvinylalcohol dehydrogenase; Short=PVA dehydrogenase; Short=PVADH; AltName: Full=Polyvinyl alcohol dehydrogenase (cytochrome); Flags: Precursor^27.27%	NA	GO:0009055^electron transfer activity^molecular_function;GO:0020037^heme binding^molecular_function;GO:0046872^metal ion binding^molecular_function;GO:0047059^polyvinyl alcohol dehydrogenase (cytochrome) activity^molecular_function;GO:0042597^periplasmic space^cellular_component	COG1520^PQQ enzyme repeat^S	PF01011.20^PQQ enzyme repeat	NA	NA	NA
gene-LOC121216082	PPE00235.1^hypothetical protein GOBAR_DD02713^68.9%	F4HTV4.1^RecName: Full=Receptor-like protein 14; Short=AtRLP14; Flags: Precursor^30.86%	NA	GO:0009507^chloroplast^cellular_component;GO:0016021^integral component of membrane^cellular_component;GO:0005886^plasma membrane^cellular_component	COG4886|KOG0619^Receptor like protein^T	PF13855.5^Leucine rich repeat	NA	NA	NA
gene-LOC121229419	ADV57637.1^copper binding protein 2^100.0%	NA	NA	NA	NA	PF02298.16^Plastocyanin-like domain	NA	NA	NA
gene-LOC121216088	YP_009153944.1^NADH dehydrogenase subunit 6 (mitochondrion)^92.9%	P60498.1^RecName: Full=NADH-ubiquinone oxidoreductase chain 6; AltName: Full=NADH dehydrogenase subunit 6^90.53%	NA	GO:0008137^NADH dehydrogenase (ubiquinone) activity^molecular_function;GO:0016021^integral component of membrane^cellular_component;GO:0031966^mitochondrial membrane^cellular_component;GO:0070469^respirasome^cellular_component	COG0839^NADH-ubiquinone oxidoreductase chain 6^C	PF00499.19^NADH-ubiquinone/plastoquinone oxidoreductase chain 6	NA	SignalP-TM	o48-70i83-105o147-169i
gene-LOC121216089	XP_012472450.1^PREDICTED: uncharacterized protein LOC105789625^45.2%	NA	NA	NA	COG2801|KOG0017^Retrotransposon protein^L	PF03732.16^Retrotransposon gag protein	NA	NA	NA
gene-LOC107930178	XP_016717250.1^PREDICTED: uncharacterized protein LOC107930178^100.0%	NA	NA	NA	NA	NA	GT90	SignalP-TM	i42-59o63-80i101-123o202-224i
gene-LOC107906949	XP_016689598.1^PREDICTED: eukaryotic translation initiation factor 3 subunit L-like^100.0%	A7SDW5.1^RecName: Full=Eukaryotic translation initiation factor 3 subunit L; Short=eIF3l^43.64%	K15029|EIF3L|http://www.genome.jp/dbget-bin/www_bget?ko:K15029	GO:0003743^translation initiation factor activity^molecular_function;GO:0001732^formation of cytoplasmic translation initiation complex^biological_process;GO:0006413^translational initiation^biological_process;GO:0016282^eukaryotic 43S preinitiation complex^cellular_component;GO:0033290^eukaryotic 48S preinitiation complex^cellular_component;GO:0005852^eukaryotic translation initiation factor 3 c…	KOG3677^Component of the eukaryotic translation initiation factor 3 (eIF-3) complex, which is involved in protein synthesis and, together with other initiation factors, stimulates binding of mRNA and methionyl-tRNAi to the 40S ribosome (By similarity)^J	PF10255.8^RNA polymerase I-associated factor PAF67	NA	NA	NA
gene-LOC107906948	PPR80776.1^hypothetical protein GOBAR_AA39940^99.7%	Q8L860.1^RecName: Full=TOM1-like protein 9^67.58%	NA	GO:0006886^intracellular protein transport^biological_process;GO:0005737^cytoplasm^cellular_component;GO:0016020^membrane^cellular_component	KOG1087^VHS and GAT domain containing protein^U	PF03127.13^GAT domain	NA	NA	NA
gene-LOC107898397	XP_016679377.1^PREDICTED: germin-like protein 9-3^100.0%	Q652Q0.1^RecName: Full=Putative germin-like protein 9-2; Flags: Precursor^50.36%	NA	GO:0030145^manganese ion binding^molecular_function;GO:0045735^nutrient reservoir activity^molecular_function;GO:0048046^apoplast^cellular_component;GO:0005618^cell wall^cellular_component	NA	PF00190.21^Cupin	NA	SignalP-TM	i21-43o
gene-LOC107898390	XP_012442807.1^PREDICTED: CEN-like protein 2^100.0%	Q9XH43.1^RecName: Full=CEN-like protein 2^72.51%	NA	GO:0005737^cytoplasm^cellular_component	COG1881|KOG3346^Cen-like protein^S	PF01161.19^Phosphatidylethanolamine-binding protein	NA	NA	NA
gene-LOC107906943	XP_017619266.1^PREDICTED: rhomboid-like protein 11, chloroplastic^98.67%	Q84MB5.1^RecName: Full=Rhomboid-like protein 11, chloroplastic; Short=AtRBL11; Flags: Precursor^78.64%	NA	GO:0004175^endopeptidase activity^molecular_function;GO:0019904^protein domain specific binding^molecular_function;GO:0004252^serine-type endopeptidase activity^molecular_function;GO:0080140^regulation of jasmonic acid metabolic process^biological_process;GO:0009507^chloroplast^cellular_component;GO:0009706^chloroplast inner membrane^cellular_component;GO:0016021^integral component of membrane^ce…	NA	PF01694.21^Rhomboid family	NA	SignalP-TM	i26-45o98-120i125-147o189-206i
gene-LOC107906942	XP_016689589.1^PREDICTED: indole-3-pyruvate monooxygenase YUCCA6-like^100.0%	Q8VZ59.1^RecName: Full=Indole-3-pyruvate monooxygenase YUCCA6; AltName: Full=Flavin-containing monooxygenase YUCCA6; AltName: Full=Protein HYPERTALL1^73.24%	K11816|YUCCA|http://www.genome.jp/dbget-bin/www_bget?ko:K11816	GO:0050660^flavin adenine dinucleotide binding^molecular_function;GO:0103075^indole-3-pyruvate monooxygenase activity^molecular_function;GO:0004499^N,N-dimethylaniline monooxygenase activity^molecular_function;GO:0050661^NADP binding^molecular_function;GO:0009851^auxin biosynthetic process^biological_process;GO:0005737^cytoplasm^cellular_component	COG2072|KOG1399^flavin-containing monooxygenase^Q	PF00743.18^Flavin-binding monooxygenase-like	AA3_1	NA	NA
gene-LOC107906945	KHG25292.1^60S ribosomal L37-1 -like protein^100.0%	Q8LFH7.1^RecName: Full=60S ribosomal protein L37-1^85.26%	K02922|RP-L37e, RPL37|http://www.genome.jp/dbget-bin/www_bget?ko:K02922	GO:0046872^metal ion binding^molecular_function;GO:0003729^mRNA binding^molecular_function;GO:0019843^rRNA binding^molecular_function;GO:0003735^structural constituent of ribosome^molecular_function;GO:0006412^translation^biological_process;GO:0022625^cytosolic large ribosomal subunit^cellular_component	COG2126|KOG3475^Binds to the 23S rRNA (By similarity)^J	PF01907.18^Ribosomal protein L37e	NA	NA	NA
gene-LOC107906944	XP_012447267.1^PREDICTED: 60S ribosomal protein L37-1-like^100.0%	Q8LFH7.1^RecName: Full=60S ribosomal protein L37-1^85.26%	K02922|RP-L37e, RPL37|http://www.genome.jp/dbget-bin/www_bget?ko:K02922	GO:0046872^metal ion binding^molecular_function;GO:0003729^mRNA binding^molecular_function;GO:0019843^rRNA binding^molecular_function;GO:0003735^structural constituent of ribosome^molecular_function;GO:0006412^translation^biological_process;GO:0022625^cytosolic large ribosomal subunit^cellular_component	COG2126|KOG3475^Binds to the 23S rRNA (By similarity)^J	PF01907.18^Ribosomal protein L37e	NA	NA	NA
gene-LOC107906947	XP_016689592.1^PREDICTED: probable beta-1,4-xylosyltransferase IRX9H^100.0%	Q9SXC4.2^RecName: Full=Probable beta-1,4-xylosyltransferase IRX9H; AltName: Full=Protein IRREGULAR XYLEM 9 homolog; AltName: Full=Xylan xylosyltransferase IRX9H^46.92%	NA	GO:0015018^galactosylgalactosylxylosylprotein 3-beta-glucuronosyltransferase activity^molecular_function;GO:0042285^xylosyltransferase activity^molecular_function;GO:0071555^cell wall organization^biological_process;GO:0010417^glucuronoxylan biosynthetic process^biological_process;GO:0009834^plant-type secondary cell wall biogenesis^biological_process;GO:0010584^pollen exine formation^biological_…	KOG1476^43 protein^O	PF03360.15^Glycosyltransferase family 43	GT43	NA	i85-107o
gene-LOC107906946	PPD67577.1^hypothetical protein GOBAR_DD35547^99.79%	Q8L7A0.1^RecName: Full=Sulfite exporter TauE/SafE family protein 3^73.85%	NA	GO:0016567^protein ubiquitination^biological_process;GO:0031464^Cul4A-RING E3 ubiquitin ligase complex^cellular_component;GO:0016021^integral component of membrane^cellular_component	NA	PF01925.18^Sulfite exporter TauE/SafE	NA	SignalP-TM	o10-29i82-104o168-190i257-276o286-308i329-351o371-393i400-419o429-451i
gene-LOC121229415	XP_016749489.1^PREDICTED: probable F-box protein At4g22030^100.0%	O65451.1^RecName: Full=Probable F-box protein At4g22030^52.42%	NA	NA	NA	PF14476.5^Petal formation-expressed	NA	NA	i112-134o138-160i296-318o322-344i
gene-LOC107931496	XP_012487577.1^PREDICTED: plant intracellular Ras-group-related LRR protein 7-like^100.0%	B9F655.1^RecName: Full=Plant intracellular Ras-group-related LRR protein 7; AltName: Full=Intracellular Ras-group-related LRR protein 7; Short=OsIRL7^86.59%	NA	NA	COG4886|KOG0619^LRR repeats and ubiquitin-like domain-containing protein^T	PF13855.5^Leucine rich repeat	NA	NA	NA
gene-LOC107959492	XP_016751051.1^PREDICTED: WRKY transcription factor SUSIBA2-like^100.0%	Q6VWJ6.1^RecName: Full=WRKY transcription factor SUSIBA2; AltName: Full=Sugar signaling in barley 2; AltName: Full=WRKY transcription factor 46^39.92%	K18835|WRKY2|http://www.genome.jp/dbget-bin/www_bget?ko:K18835	GO:0003700^DNA-binding transcription factor activity^molecular_function;GO:0046872^metal ion binding^molecular_function;GO:0043565^sequence-specific DNA binding^molecular_function;GO:0005634^nucleus^cellular_component	NA	PF03106.14^WRKY DNA -binding domain	NA	NA	NA
gene-LOC107931491	XP_012487540.1^PREDICTED: E3 ubiquitin-protein ligase UPL6-like isoform X1^99.52%	Q8RWB8.1^RecName: Full=E3 ubiquitin-protein ligase UPL6; Short=Ubiquitin-protein ligase 6; AltName: Full=HECT-type E3 ubiquitin transferase UPL6^73.11%	K10589|UBE3C|http://www.genome.jp/dbget-bin/www_bget?ko:K10589	GO:0061631^ubiquitin conjugating enzyme activity^molecular_function;GO:0000209^protein polyubiquitination^biological_process;GO:0006511^ubiquitin-dependent protein catabolic process^biological_process	COG5021|KOG0942^Ubiquitin-protein ligase^O	PF00632.24^HECT-domain (ubiquitin-transferase)	NA	NA	NA
gene-LOC107930177	XP_016717249.1^PREDICTED: transmembrane ascorbate ferrireductase 1-like^99.13%	Q8L856.1^RecName: Full=Transmembrane ascorbate ferrireductase 1; AltName: Full=Cytochrome b561; Short=Artb561-1; Short=AtCytb561; AltName: Full=Protein b561A.tha5; AltName: Full=Tonoplast Cyt-b561; Short=TCytb^66.11%	K08360|CYB561|http://www.genome.jp/dbget-bin/www_bget?ko:K08360	GO:0046872^metal ion binding^molecular_function;GO:0016491^oxidoreductase activity^molecular_function;GO:0019904^protein domain specific binding^molecular_function;GO:0009507^chloroplast^cellular_component;GO:0016021^integral component of membrane^cellular_component;GO:0005774^vacuolar membrane^cellular_component;GO:0005773^vacuole^cellular_component	KOG1619^Two-heme-containing cytochrome. Catalyzes ascorbate- dependent trans-membrane electron transfer by utilizing a concerted H( ) e(-) transfer mechanism^C	PF03188.15^Eukaryotic cytochrome b561	NA	SignalP-TM	o10-32i44-66o81-103i116-138o153-175i195-217o
gene-LOC107931490	XP_016718879.1^PREDICTED: probable serine/threonine-protein kinase WNK3 isoform X1^100.0%	Q65X23.1^RecName: Full=Probable serine/threonine-protein kinase WNK2; Short=OsWNK2; AltName: Full=Protein DISEASE RELATIVE SIGNAL 1; AltName: Full=Protein kinase with no lysine 2^53.08%	K08867|WNK, PRKWNK|http://www.genome.jp/dbget-bin/www_bget?ko:K08867	GO:0005524^ATP binding^molecular_function;GO:0004674^protein serine/threonine kinase activity^molecular_function;GO:0035556^intracellular signal transduction^biological_process;GO:0006468^protein phosphorylation^biological_process;GO:0005737^cytoplasm^cellular_component	KOG0584^serine threonine-protein kinase^T	PF00069.24^Protein kinase domain	NA	NA	NA
gene-LOC107907019	XP_016689700.1^PREDICTED: graves disease carrier protein-like^99.71%	F4HW79.1^RecName: Full=Mitochondrial carrier protein CoAc1; AltName: Full=AtCoAc1; AltName: Full=Mitochondrial coenzyme A transporter CoAc1^68.04%	K15084|SLC25A16, GDA, LEU5|http://www.genome.jp/dbget-bin/www_bget?ko:K15084	GO:0015228^coenzyme A transmembrane transporter activity^molecular_function;GO:1990559^mitochondrial coenzyme A transmembrane transport^biological_process;GO:0016021^integral component of membrane^cellular_component;GO:0005743^mitochondrial inner membrane^cellular_component;GO:0005739^mitochondrion^cellular_component	KOG0752^mitochondrial substrate carrier family protein^C	PF00153.26^Mitochondrial carrier protein	NA	NA	NA
gene-LOC107907016	XP_012447936.1^PREDICTED: glutaredoxin-C6^98.05%	Q8L9S3.2^RecName: Full=Glutaredoxin-C6; Short=AtGrxC6; AltName: Full=Protein ROXY 21^63.64%	K03676|grxC, GLRX, GLRX2|http://www.genome.jp/dbget-bin/www_bget?ko:K03676	GO:0009055^electron transfer activity^molecular_function;GO:0015035^protein disulfide oxidoreductase activity^molecular_function;GO:0045454^cell redox homeostasis^biological_process;GO:0005737^cytoplasm^cellular_component	COG0695|KOG1752^Glutaredoxin^O	PF00462.23^Glutaredoxin	NA	NA	NA
gene-LOC107907017	XP_016689695.1^PREDICTED: cytochrome P450 711A1-like^100.0%	B9DFU2.1^RecName: Full=Cytochrome P450 711A1; AltName: Full=Protein MORE AXILLARY BRANCHES 1^74.41%	NA	GO:0020037^heme binding^molecular_function;GO:0005506^iron ion binding^molecular_function;GO:0004497^monooxygenase activity^molecular_function;GO:0016705^oxidoreductase activity, acting on paired donors, with incorporation or reduction of molecular oxygen^molecular_function;GO:0009926^auxin polar transport^biological_process;GO:0016117^carotenoid biosynthetic process^biological_process;GO:0009963…	COG2124|KOG0158^thromboxane-A synthase-like^Q	PF00067.21^Cytochrome P450	NA	SignalP-TM	i20-42o
gene-LOC107907010	XP_016689687.1^PREDICTED: UDP-sulfoquinovose synthase, chloroplastic-like^100.0%	Q84KI6.1^RecName: Full=UDP-sulfoquinovose synthase, chloroplastic; AltName: Full=SoSQD1; AltName: Full=Sulfite:UDP-glucose sulfotransferase; AltName: Full=Sulfolipid biosynthesis protein; Flags: Precursor^77.18%	K06118|SQD1, sqdB|http://www.genome.jp/dbget-bin/www_bget?ko:K06118	GO:0050662^coenzyme binding^molecular_function;GO:0019899^enzyme binding^molecular_function;GO:0101016^FMN-binding domain binding^molecular_function;GO:0046507^UDPsulfoquinovose synthase activity^molecular_function;GO:0009570^chloroplast stroma^cellular_component	COG1087|KOG1371^UDP-sulfoquinovose synthase^M	PF01370.20^NAD dependent epimerase/dehydratase family	NA	NA	NA
gene-LOC107907011	XP_016689691.1^PREDICTED: uncharacterized protein LOC107907011 isoform X4^100.0%	NA	NA	NA	COG1073|KOG4667^Esterase lipase thioesterase family protein^I	PF12146.7^Serine aminopeptidase, S33	CE1	NA	NA
gene-LOC107907012	XP_016689692.1^PREDICTED: protein indeterminate-domain 2-like^99.81%	Q9SCQ6.1^RecName: Full=Zinc finger protein GAI-ASSOCIATED FACTOR 1; AltName: Full=Protein indeterminate-domain 2^79.38%	NA	GO:0003677^DNA binding^molecular_function;GO:0003700^DNA-binding transcription factor activity^molecular_function;GO:0046872^metal ion binding^molecular_function;GO:0010336^gibberellic acid homeostasis^biological_process;GO:0009740^gibberellic acid mediated signaling pathway^biological_process;GO:0009937^regulation of gibberellic acid mediated signaling pathway^biological_process;GO:0006355^regul…	COG5048|KOG1721^Zinc finger protein^S	PF12171.7^Zinc-finger double-stranded RNA-binding	NA	NA	NA
gene-LOC107907013	XP_012448105.1^PREDICTED: probable ADP,ATP carrier protein At5g56450^100.0%	Q9FM86.1^RecName: Full=Probable ADP,ATP carrier protein At5g56450; AltName: Full=ADP/ATP translocase At5g56450; AltName: Full=Adenine nucleotide translocator At5g56450^74.09%	K05863|SLC25A4S, ANT|http://www.genome.jp/dbget-bin/www_bget?ko:K05863	GO:0005347^ATP transmembrane transporter activity^molecular_function;GO:0005471^ATP:ADP antiporter activity^molecular_function;GO:0048653^anther development^biological_process;GO:0016021^integral component of membrane^cellular_component;GO:0005743^mitochondrial inner membrane^cellular_component	KOG0749^ADP,ATP carrier protein At5g56450-like^C	PF00153.26^Mitochondrial carrier protein	NA	SignalP-TM	NA
gene-LOC107943029	XP_012462096.1^PREDICTED: epoxide hydrolase 4-like^100.0%	P19076.1^RecName: Full=2-hydroxymuconate semialdehyde hydrolase; Short=HMSH; AltName: Full=2-hydroxymuconic semialdehyde hydrolase^31.21%	NA	GO:0018775^2-hydroxymuconate-semialdehyde hydrolase activity^molecular_function;GO:0052689^carboxylic ester hydrolase activity^molecular_function;GO:0043640^benzoate catabolic process via hydroxylation^biological_process	COG0596|KOG1454^hydrolase, alpha beta fold family^S	PF00561.19^alpha/beta hydrolase fold	NA	NA	NA
gene-LOC107943028	XP_012450955.1^PREDICTED: uncharacterized protein LOC105773523^100.0%	NA	NA	NA	NA	PF04788.11^Protein of unknown function (DUF620)	NA	NA	NA
gene-LOC107935836	XP_012436705.1^PREDICTED: uncharacterized protein LOC105763142 isoform X2^99.69%	NA	NA	NA	NA	PF10348.8^Domain of unknown function (DUF2427)	NA	SignalP-TM	o20-39i51-73o83-102i115-137o152-174i187-206o221-240i276-298o
gene-LOC107943025	XP_016732242.1^PREDICTED: QWRF motif-containing protein 2-like^100.0%	Q94AI1.1^RecName: Full=QWRF motif-containing protein 2^45.58%	NA	GO:0007098^centrosome cycle^biological_process;GO:0051225^spindle assembly^biological_process;GO:0005813^centrosome^cellular_component;GO:0005737^cytoplasm^cellular_component;GO:0005880^nuclear microtubule^cellular_component	NA	PF04484.11^QWRF family	NA	NA	NA
gene-LOC121213565	XP_012468761.1^PREDICTED: uncharacterized protein LOC105786829^77.55%	NA	NA	NA	COG2801|KOG0017^Retrotransposon gag protein^L	PF03732.16^Retrotransposon gag protein	NA	NA	NA
gene-LOC121213566	XP_012468769.1^PREDICTED: protein CYPRO4-like^81.42%	P40781.1^RecName: Full=Protein CYPRO4^43.68%	NA	NA	COG5167|KOG2395|KOG4197^VID27 cytoplasmic protein^U	PF08553.9^VID27 cytoplasmic protein	NA	NA	NA
gene-LOC107943026	XP_016732243.1^PREDICTED: acyl-CoA-binding domain-containing protein 3-like^100.0%	Q9STX1.1^RecName: Full=Acyl-CoA-binding domain-containing protein 3; Short=Acyl-CoA binding protein 3; Flags: Precursor^34.91%	NA	GO:0000062^fatty-acyl-CoA binding^molecular_function;GO:0008289^lipid binding^molecular_function;GO:0005615^extracellular space^cellular_component	COG4281|KOG0817^Acyl CoA binding protein^I	PF00887.18^Acyl CoA binding protein	NA	SignalP-TM	i7-29o
gene-LOC107943021	XP_016732239.1^PREDICTED: uncharacterized protein LOC107943021^100.0%	NA	NA	NA	NA	NA	NA	SignalP-TM	i7-29o
gene-LOC107943020	XP_016732238.1^PREDICTED: SNAP25 homologous protein SNAP33-like, partial^100.0%	Q9S7P9.1^RecName: Full=SNAP25 homologous protein SNAP33; Short=AtSNAP33; AltName: Full=Snap25a; AltName: Full=Synaptosomal-associated protein SNAP25-like 1; Short=SNAP-25-like protein 1^68.46%	K18211|SNAP25|http://www.genome.jp/dbget-bin/www_bget?ko:K18211	GO:0005484^SNAP receptor activity^molecular_function;GO:0000911^cytokinesis by cell plate formation^biological_process;GO:0061025^membrane fusion^biological_process;GO:0015031^protein transport^biological_process;GO:0009737^response to abscisic acid^biological_process;GO:0009612^response to mechanical stimulus^biological_process;GO:0051707^response to other organism^biological_process;GO:0016192^…	KOG3065^SNAP25 homologous protein^U	PF08614.10^Autophagy protein 16 (ATG16)	NA	NA	NA
gene-LOC107943023	XP_016732241.1^PREDICTED: uncharacterized protein LOC107943023^100.0%	Q07617.3^RecName: Full=Sperm-associated antigen 1; AltName: Full=HSD-3.8; AltName: Full=Infertility-related sperm protein Spag-1^37.5%	NA	GO:0005525^GTP binding^molecular_function;GO:0016787^hydrolase activity^molecular_function;GO:0070286^axonemal dynein complex assembly^biological_process;GO:0007338^single fertilization^biological_process;GO:0005737^cytoplasm^cellular_component;GO:0005829^cytosol^cellular_component	NA	PF00515.27^Tetratricopeptide repeat	NA	NA	NA
gene-LOC107943022	XP_012450056.1^PREDICTED: keratin-associated protein 6-2^100.0%	NA	NA	NA	NA	PF11759.7^Keratin-associated matrix	NA	SignalP-TM	i7-29o33-55i
gene-LOC121206370	XP_012441848.1^PREDICTED: uncharacterized protein LOC105766834^96.32%	NA	NA	NA	COG2801|KOG0017^Retrotransposon protein^L	PF03732.16^Retrotransposon gag protein	NA	NA	NA
gene-LOC121206377	XP_017611991.1^PREDICTED: peroxisomal membrane protein PMP22^100.0%	Q9ZS51.1^RecName: Full=Peroxisomal membrane protein PMP22; AltName: Full=22 kDa peroxisomal membrane protein^59.41%	K13347|PXMP2, PMP22|http://www.genome.jp/dbget-bin/www_bget?ko:K13347	GO:0005737^cytoplasm^cellular_component;GO:0016021^integral component of membrane^cellular_component;GO:0005778^peroxisomal membrane^cellular_component	KOG1944^Peroxisomal membrane protein^S	PF04117.11^Mpv17 / PMP22 family	NA	SignalP-TM	i50-72o
gene-LOC121206375	PPR81176.1^hypothetical protein GOBAR_AA39532^99.29%	NA	NA	NA	NA	NA	NA	NA	NA
gene-LOC121206374	XP_017609333.1^PREDICTED: uncharacterized protein LOC108455263^99.04%	Q8RX56.1^RecName: Full=Protein unc-13 homolog; AltName: Full=Protein PROTON ATPASE TRANSLOCATION CONTROL 1^29.6%	NA	GO:0010118^stomatal movement^biological_process;GO:0005737^cytoplasm^cellular_component;GO:0005886^plasma membrane^cellular_component;GO:0009506^plasmodesma^cellular_component	NA	PF05664.10^Plant family of unknown function (DUF810)	NA	NA	NA
gene-LOC107904518	XP_016686405.1^PREDICTED: small G protein signaling modulator 1-like isoform X2^99.54%	P09379.2^RecName: Full=GTPase-activating protein GYP7; AltName: Full=GAP for YPT7^31.61%	NA	GO:0005096^GTPase activator activity^molecular_function;GO:0017137^Rab GTPase binding^molecular_function;GO:0090630^activation of GTPase activity^biological_process;GO:0006886^intracellular protein transport^biological_process;GO:0005623^cell^cellular_component	COG5210|KOG2197^RabGAP TBC domain-containing protein^T	PF00566.17^Rab-GTPase-TBC domain	NA	SignalP-TM	i26-46o56-78i85-104o
gene-LOC121206379	XP_017608563.1^PREDICTED: 60S ribosomal protein L14-2-like^100.0%	Q9T043.1^RecName: Full=60S ribosomal protein L14-2^90.08%	K02875|RP-L14e, RPL14|http://www.genome.jp/dbget-bin/www_bget?ko:K02875	GO:0003729^mRNA binding^molecular_function;GO:0003723^RNA binding^molecular_function;GO:0003735^structural constituent of ribosome^molecular_function;GO:0042273^ribosomal large subunit biogenesis^biological_process;GO:0006412^translation^biological_process;GO:0009507^chloroplast^cellular_component;GO:0005829^cytosol^cellular_component;GO:0022625^cytosolic large ribosomal subunit^cellular_componen…	COG2163|KOG3421^ribosomal protein^J	PF01929.16^Ribosomal protein L14	NA	NA	NA
gene-LOC121206378	XP_017609774.1^PREDICTED: probable plastid-lipid-associated protein 6, chloroplastic^99.28%	Q9LW57.1^RecName: Full=Plastid-lipid-associated protein 6, chloroplastic; AltName: Full=Fibrillin-4; AltName: Full=Fibrillin-6; AltName: Full=Harpin-binding protein 1; Short=HrBP1; AltName: Full=Plastoglobulin 30.4; Short=AtPGL30.4; Flags: Precursor^75.62%	NA	GO:0009658^chloroplast organization^biological_process;GO:0042742^defense response to bacterium^biological_process;GO:0010193^response to ozone^biological_process;GO:0009507^chloroplast^cellular_component;GO:0009941^chloroplast envelope^cellular_component;GO:0009534^chloroplast thylakoid^cellular_component;GO:0009535^chloroplast thylakoid membrane^cellular_component;GO:0016020^membrane^cellular_c…	NA	PF04755.11^PAP_fibrillin	NA	NA	NA
gene-LOC107949981	XP_016740222.1^PREDICTED: receptor-like protein 2^100.0%	Q5MR23.1^RecName: Full=Receptor-like protein 9DC3; Flags: Precursor^43.37%	NA	GO:0050832^defense response to fungus^biological_process;GO:0016021^integral component of membrane^cellular_component;GO:0005886^plasma membrane^cellular_component	COG4886|KOG0619^leucine rich repeat^T	PF13855.5^Leucine rich repeat	NA	NA	o91-113i
gene-LOC107960116	XP_016751825.1^PREDICTED: leucine-rich repeat extensin-like protein 4^93.58%	Q9LHF1.1^RecName: Full=Leucine-rich repeat extensin-like protein 4; Short=AtLRX4; Short=LRR/EXTENSIN4; AltName: Full=Cell wall hydroxyproline-rich glycoprotein; Flags: Precursor^66.87%	NA	GO:0005199^structural constituent of cell wall^molecular_function;GO:0071555^cell wall organization^biological_process;GO:0005618^cell wall^cellular_component;GO:0005576^extracellular region^cellular_component;GO:0009505^plant-type cell wall^cellular_component;GO:0009506^plasmodesma^cellular_component	NA	PF13855.5^Leucine rich repeat	NA	NA	NA
gene-LOC107960117	XP_016751827.1^PREDICTED: protein TPX2-like isoform X2^100.0%	F4I2H7.1^RecName: Full=Protein TPX2; Short=AtTPX2; AltName: Full=Targeting protein for XKLP2^57.92%	K16812|TPX2|http://www.genome.jp/dbget-bin/www_bget?ko:K16812	GO:0008017^microtubule binding^molecular_function;GO:0032147^activation of protein kinase activity^biological_process;GO:0051301^cell division^biological_process;GO:0000278^mitotic cell cycle^biological_process;GO:0090307^mitotic spindle assembly^biological_process;GO:0060236^regulation of mitotic spindle organization^biological_process;GO:0051225^spindle assembly^biological_process;GO:0009941^ch…	NA	PF12214.7^Cell cycle regulated microtubule associated protein	NA	NA	NA
gene-LOC107960114	XP_016751823.1^PREDICTED: probable disease resistance protein At5g63020^99.44%	O64973.2^RecName: Full=Disease resistance protein RPS5; AltName: Full=Resistance to Pseudomonas syringae protein 5; AltName: Full=pNd3/pNd10^38.91%	K13459|RPS2|http://www.genome.jp/dbget-bin/www_bget?ko:K13459	GO:0043531^ADP binding^molecular_function;GO:0005524^ATP binding^molecular_function;GO:0042802^identical protein binding^molecular_function;GO:0000166^nucleotide binding^molecular_function;GO:0038023^signaling receptor activity^molecular_function;GO:0008219^cell death^biological_process;GO:0006952^defense response^biological_process;GO:0009816^defense response to bacterium, incompatible interacti…	COG4886|KOG4658^disease resistance protein^T	PF00931.21^NB-ARC domain	NA	NA	NA
gene-LOC107960115	XP_016751824.1^PREDICTED: RNA polymerase II subunit 5-mediating protein homolog^100.0%	Q54HG4.2^RecName: Full=RNA polymerase II subunit 5-mediating protein homolog; Short=RPB5-mediating protein homolog^38.24%	K17560|URI1|http://www.genome.jp/dbget-bin/www_bget?ko:K17560	GO:0003682^chromatin binding^molecular_function;GO:0019212^phosphatase inhibitor activity^molecular_function;GO:0000993^RNA polymerase II complex binding^molecular_function;GO:0003714^transcription corepressor activity^molecular_function;GO:0051082^unfolded protein binding^molecular_function;GO:0010923^negative regulation of phosphatase activity^biological_process;GO:0000122^negative regulation o…	KOG3130^prefoldin subunit family protein^O	PF02996.16^Prefoldin subunit	NA	NA	NA
gene-LOC107960113	PPD68417.1^hypothetical protein GOBAR_DD34711^100.0%	Q9LMP6.2^RecName: Full=Probable disease resistance protein At1g15890^41.67%	K13459|RPS2|http://www.genome.jp/dbget-bin/www_bget?ko:K13459	GO:0043531^ADP binding^molecular_function;GO:0005524^ATP binding^molecular_function;GO:0006952^defense response^biological_process	COG4886|KOG4658^disease resistance protein^T	PF00931.21^NB-ARC domain	NA	NA	NA
gene-LOC107960110	XP_016751819.1^PREDICTED: UDP-glycosyltransferase 76C2-like^99.78%	Q9C768.1^RecName: Full=UDP-glycosyltransferase 76B1^54.93%	NA	GO:0046527^glucosyltransferase activity^molecular_function;GO:0080043^quercetin 3-O-glucosyltransferase activity^molecular_function;GO:0080044^quercetin 7-O-glucosyltransferase activity^molecular_function;GO:0052640^salicylic acid glucosyltransferase (glucoside-forming) activity^molecular_function;GO:0008194^UDP-glycosyltransferase activity^molecular_function;GO:0006952^defense response^biologica…	COG1819|KOG1192^UDP-glucoronosyl UDP-glucosyl transferase family protein^CG	PF00201.17^UDP-glucoronosyl and UDP-glucosyl transferase	GT1	NA	NA
gene-LOC107960111	XP_016751820.1^PREDICTED: uncharacterized protein LOC107960111^99.51%	NA	NA	NA	COG5183|KOG1609^RINGv^A	PF12906.6^RING-variant domain	NA	NA	i182-204o
gene-LOC107922468	XP_016708006.1^PREDICTED: U-box domain-containing protein 15-like^100.0%	Q681N2.2^RecName: Full=U-box domain-containing protein 15; AltName: Full=Plant U-box protein 15; AltName: Full=RING-type E3 ubiquitin transferase PUB15^67.94%	NA	GO:0004842^ubiquitin-protein transferase activity^molecular_function;GO:0005737^cytoplasm^cellular_component;GO:0005634^nucleus^cellular_component	KOG0167^U-box domain-containing protein 15^O	PF00514.22^Armadillo/beta-catenin-like repeat	NA	NA	NA
gene-LOC107952109	XP_016742861.1^PREDICTED: putative RING-H2 finger protein ATL19^100.0%	Q9C919.1^RecName: Full=Putative RING-H2 finger protein ATL19; AltName: Full=RING-type E3 ubiquitin transferase ATL19^41.76%	NA	GO:0046872^metal ion binding^molecular_function;GO:0016740^transferase activity^molecular_function;GO:0016567^protein ubiquitination^biological_process;GO:0016021^integral component of membrane^cellular_component	KOG0800^RING^O	PF13639.5^Ring finger domain	NA	SignalP-TM	i13-35o40-62i
gene-LOC107935384	XP_012454019.1^PREDICTED: uncharacterized protein LOC105776091 isoform X1^98.69%	NA	NA	NA	NA	PF17383.1^Uncharacterized KorC regulated protein A	NA	NA	NA
gene-LOC107922460	XP_016707995.1^PREDICTED: uncharacterized protein LOC107922460^100.0%	NA	NA	NA	NA	PF01351.17^Ribonuclease HII	NA	NA	o65-87i
gene-LOC107952101	XP_012458201.1^PREDICTED: dynamin-related protein 5A-like^99.62%	F4HPR5.1^RecName: Full=Dynamin-related protein 5A; AltName: Full=Protein ARC5-like^79.75%	NA	GO:0005525^GTP binding^molecular_function;GO:0003924^GTPase activity^molecular_function;GO:0008017^microtubule binding^molecular_function;GO:0000911^cytokinesis by cell plate formation^biological_process;GO:0009504^cell plate^cellular_component;GO:0005737^cytoplasm^cellular_component;GO:0016020^membrane^cellular_component;GO:0005874^microtubule^cellular_component;GO:0009524^phragmoplast^cellular_…	COG0699|KOG0446^dynamin-like protein C-like^U	PF00350.22^Dynamin family	NA	NA	NA
gene-LOC107952102	XP_016742845.1^PREDICTED: G-type lectin S-receptor-like serine/threonine-protein kinase At2g19130^99.62%	O64477.1^RecName: Full=G-type lectin S-receptor-like serine/threonine-protein kinase At2g19130; Flags: Precursor^45.94%	NA	GO:0005524^ATP binding^molecular_function;GO:0005516^calmodulin binding^molecular_function;GO:0030246^carbohydrate binding^molecular_function;GO:0004674^protein serine/threonine kinase activity^molecular_function;GO:0006468^protein phosphorylation^biological_process;GO:0048544^recognition of pollen^biological_process;GO:0016021^integral component of membrane^cellular_component;GO:0005886^plasma m…	NA	PF00069.24^Protein kinase domain	NA	NA	i443-465o
gene-LOC107952103	XP_016742846.1^PREDICTED: proton pump-interactor 1-like isoform X1^100.0%	O23144.2^RecName: Full=Proton pump-interactor 1^49.51%	NA	GO:0003729^mRNA binding^molecular_function;GO:0010155^regulation of proton transport^biological_process;GO:0005783^endoplasmic reticulum^cellular_component;GO:0005789^endoplasmic reticulum membrane^cellular_component;GO:0016021^integral component of membrane^cellular_component;GO:0005886^plasma membrane^cellular_component;GO:0009506^plasmodesma^cellular_component	NA	PF04582.11^Reovirus sigma C capsid protein	NA	NA	o593-615i
gene-LOC107952104	XP_016742849.1^PREDICTED: uncharacterized protein LOC107952104 isoform X1^99.82%	NA	NA	NA	NA	PF04765.12^Protein of unknown function (DUF616)	NA	NA	i64-83o
gene-LOC107922465	XP_012466793.1^PREDICTED: serine/threonine-protein phosphatase PP2A catalytic subunit^100.0%	Q9ZSE4.1^RecName: Full=Serine/threonine-protein phosphatase PP2A catalytic subunit^95.42%	K04382|PPP2C|http://www.genome.jp/dbget-bin/www_bget?ko:K04382	GO:0046872^metal ion binding^molecular_function;GO:0004721^phosphoprotein phosphatase activity^molecular_function;GO:0005737^cytoplasm^cellular_component	COG0639|KOG0371^serine threonine-protein phosphatase^T	PF00149.27^Calcineurin-like phosphoesterase	NA	NA	NA
gene-LOC107952106	XP_016743228.1^PREDICTED: uncharacterized protein LOC107952489^100.0%	NA	NA	NA	NA	PF11145.7^Protein of unknown function (DUF2921)	NA	NA	o639-661i674-696o763-782i837-854o881-903i
gene-LOC107952107	XP_016742859.1^PREDICTED: uncharacterized protein LOC107952107 isoform X3^100.0%	NA	NA	NA	NA	PF11145.7^Protein of unknown function (DUF2921)	NA	NA	o422-444i465-484o504-523i622-644o
gene-LOC107926378	XP_012487452.1^PREDICTED: 60S ribosomal protein L29-1-like^100.0%	Q84WM0.2^RecName: Full=60S ribosomal protein L29-2^85.25%	K02905|RP-L29e, RPL29|http://www.genome.jp/dbget-bin/www_bget?ko:K02905	GO:0003735^structural constituent of ribosome^molecular_function;GO:0002181^cytoplasmic translation^biological_process;GO:0022625^cytosolic large ribosomal subunit^cellular_component	KOG3504^60s ribosomal protein^J	PF01779.16^Ribosomal L29e protein family	NA	NA	NA
gene-LOC107912817	PPD75234.1^hypothetical protein GOBAR_DD27847^100.0%	O04977.1^RecName: Full=Ferredoxin--NADP reductase, leaf-type isozyme, chloroplastic; Short=FNR; Flags: Precursor^86.63%	K02641|petH|http://www.genome.jp/dbget-bin/www_bget?ko:K02641	GO:0004324^ferredoxin-NADP+ reductase activity^molecular_function;GO:0015979^photosynthesis^biological_process;GO:0009570^chloroplast stroma^cellular_component;GO:0009535^chloroplast thylakoid membrane^cellular_component	COG0369|KOG1158^Ferredoxin--nadp reductase, leaf isozyme^C	PF00175.20^Oxidoreductase NAD-binding domain	NA	NA	NA
gene-LOC107912815	XP_012491542.1^PREDICTED: chaperone protein dnaJ 11, chloroplastic-like^100.0%	Q9FYB5.2^RecName: Full=Chaperone protein dnaJ 11, chloroplastic; Short=AtDjC11; Short=AtJ11; Flags: Precursor^52.41%	NA	GO:0009507^chloroplast^cellular_component;GO:0009570^chloroplast stroma^cellular_component;GO:0005634^nucleus^cellular_component;GO:0009536^plastid^cellular_component	COG0484|KOG0712^chaperone protein dnaJ 11, chloroplastic-like^O	PF00226.30^DnaJ domain	NA	NA	NA
gene-LOC107912812	XP_016696640.1^PREDICTED: transcription factor bHLH121-like^94.57%	Q9LT23.1^RecName: Full=Transcription factor bHLH121; AltName: Full=Basic helix-loop-helix protein 121; Short=AtbHLH121; Short=bHLH 121; AltName: Full=Transcription factor EN 138; AltName: Full=bHLH transcription factor bHLH121^54.95%	NA	GO:0003700^DNA-binding transcription factor activity^molecular_function;GO:0046983^protein dimerization activity^molecular_function;GO:0043565^sequence-specific DNA binding^molecular_function;GO:0005634^nucleus^cellular_component	NA	PF06005.11^Cell division protein ZapB	NA	NA	NA
gene-LOC107912813	XP_016696642.1^PREDICTED: DNA-(apurinic or apyrimidinic site) lyase 2-like isoform X2^100.0%	F4JNY0.1^RecName: Full=DNA-(apurinic or apyrimidinic site) lyase 2; AltName: Full=Apurinic-apyrimidinic endonuclease 2^54.14%	K10772|APEX2|http://www.genome.jp/dbget-bin/www_bget?ko:K10772	GO:0140078^class I DNA-(apurinic or apyrimidinic site) endonuclease activity^molecular_function;GO:0003906^DNA-(apurinic or apyrimidinic site) endonuclease activity^molecular_function;GO:0008311^double-stranded DNA 3'-5' exodeoxyribonuclease activity^molecular_function;GO:0004519^endonuclease activity^molecular_function;GO:0004527^exonuclease activity^molecular_function;GO:0004528^phosphodiestera…	COG0708|KOG1294^DNA-(Apurinic or apyrimidinic site) lyase^L	PF03372.22^Endonuclease/Exonuclease/phosphatase family	NA	NA	NA
gene-LOC107912810	XP_012491548.1^PREDICTED: naringenin,2-oxoglutarate 3-dioxygenase-like isoform X2^100.0%	Q9S818.1^RecName: Full=Naringenin,2-oxoglutarate 3-dioxygenase; Short=Naringenin 3-dioxygenase; AltName: Full=F3H; AltName: Full=Flavanone 3-hydroxylase; AltName: Full=Protein TRANSPARENT TESTA 6^82.64%	K00475|E1.14.11.9|http://www.genome.jp/dbget-bin/www_bget?ko:K00475	GO:0005524^ATP binding^molecular_function;GO:0051213^dioxygenase activity^molecular_function;GO:0031418^L-ascorbic acid binding^molecular_function;GO:0046872^metal ion binding^molecular_function;GO:0045486^naringenin 3-dioxygenase activity^molecular_function;GO:0009813^flavonoid biosynthetic process^biological_process;GO:0010224^response to UV-B^biological_process	COG3491|KOG0143^flavanone 3-hydroxylase^Q	PF14226.5^non-haem dioxygenase in morphine synthesis N-terminal	NA	NA	NA
gene-LOC107926370	XP_016712699.1^PREDICTED: U-box domain-containing protein 41-like^100.0%	NA	NA	NA	KOG0167^U-box domain-containing protein^S	PF00514.22^Armadillo/beta-catenin-like repeat	NA	NA	NA
gene-LOC107926371	KJB11547.1^hypothetical protein B456_001G265400, partial^100.0%	NA	NA	NA	NA	NA	NA	NA	NA
gene-LOC107926373	XP_016712705.1^PREDICTED: E3 ubiquitin-protein ligase RGLG2-like^100.0%	Q9LY87.1^RecName: Full=E3 ubiquitin-protein ligase RGLG2; AltName: Full=RING domain ligase 2^73.25%	K16280|RGLG|http://www.genome.jp/dbget-bin/www_bget?ko:K16280	GO:0046872^metal ion binding^molecular_function;GO:0004842^ubiquitin-protein transferase activity^molecular_function;GO:0009738^abscisic acid-activated signaling pathway^biological_process;GO:0009850^auxin metabolic process^biological_process;GO:0009690^cytokinin metabolic process^biological_process;GO:0080148^negative regulation of response to water deprivation^biological_process;GO:0005634^nucl…	KOG1327^E3 ubiquitin-protein ligase^O	PF07002.15^Copine	NA	NA	NA
gene-LOC107926374	XP_016712710.1^PREDICTED: uncharacterized protein LOC107926374 isoform X1^100.0%	NA	NA	NA	KOG1877^Cyclin-related protein^S	NA	NA	NA	NA
gene-LOC107926375	XP_016712707.1^PREDICTED: probable polygalacturonase^99.56%	A7PZL3.1^RecName: Full=Probable polygalacturonase; Short=PG; AltName: Full=Pectinase^47.22%	NA	GO:0004650^polygalacturonase activity^molecular_function;GO:0005975^carbohydrate metabolic process^biological_process;GO:0016021^integral component of membrane^cellular_component	COG5434^glycoside hydrolase family 28 protein^J	PF00295.16^Glycosyl hydrolases family 28	GH28	NA	NA
gene-LOC107926376	XP_017608888.1^PREDICTED: uncharacterized protein LOC108454818^99.7%	NA	NA	NA	NA	PF17244.1^Cell division control protein 24, OB domain 3	NA	NA	NA
gene-LOC107926377	XP_017609326.1^PREDICTED: glycine-rich cell wall structural protein-like^100.0%	NA	NA	NA	NA	NA	NA	NA	o10-27i34-56o71-93i100-122o137-159i166-188o
gene-LOC107948861	XP_016738999.1^PREDICTED: protein SSUH2 homolog isoform X3^100.0%	Q08C76.2^RecName: Full=Protein SSUH2 homolog; AltName: Full=Protein ssu-2 homolog^25.95%	NA	GO:0042476^odontogenesis^biological_process;GO:0005737^cytoplasm^cellular_component;GO:0005634^nucleus^cellular_component	NA	PF00684.18^DnaJ central domain	NA	NA	NA
gene-LOC107948862	XP_016739000.1^PREDICTED: mitochondrial uncoupling protein 1-like^100.0%	O81845.1^RecName: Full=Mitochondrial uncoupling protein 1; Short=AtPUMP1^86.67%	K15103|UCP2_3, SLC25A8_9|http://www.genome.jp/dbget-bin/www_bget?ko:K15103	GO:0015171^amino acid transmembrane transporter activity^molecular_function;GO:0017077^oxidative phosphorylation uncoupler activity^molecular_function;GO:0003333^amino acid transmembrane transport^biological_process;GO:1990542^mitochondrial transmembrane transport^biological_process;GO:0009853^photorespiration^biological_process;GO:0009507^chloroplast^cellular_component;GO:0016021^integral compon…	KOG0753^mitochondrial uncoupling protein^C	PF00153.26^Mitochondrial carrier protein	NA	NA	NA
gene-LOC107948863	XP_016739001.1^PREDICTED: E3 ubiquitin-protein ligase Hakai-like^100.0%	Q9LFC0.1^RecName: Full=E3 ubiquitin-protein ligase HAKAI homolog; AltName: Full=RING-type E3 ubiquitin transferase HAKAI^48.12%	K15685|CBLL1|http://www.genome.jp/dbget-bin/www_bget?ko:K15685	GO:0046872^metal ion binding^molecular_function;GO:0003676^nucleic acid binding^molecular_function;GO:0061630^ubiquitin protein ligase activity^molecular_function;GO:0080009^mRNA methylation^biological_process;GO:0016567^protein ubiquitination^biological_process;GO:0016607^nuclear speck^cellular_component	KOG2932^Inherit from KOG: Cbl proto-oncogene, E3 ubiquitin protein ligase-like 1^O	PF14471.5^Domain of unknown function (DUF4428)	NA	NA	NA
gene-LOC107944738	XP_016734080.1^PREDICTED: cysteine desulfurase 1, chloroplastic-like^99.79%	Q93WX6.1^RecName: Full=Cysteine desulfurase 1, chloroplastic; AltName: Full=NIFS-like protein 1; Short=CpNifS1; AltName: Full=Plastid sufS-like protein; AltName: Full=Protein AtCpNifS; AltName: Full=Selenocysteine lyase; Flags: Precursor^77.16%	K11717|sufS|http://www.genome.jp/dbget-bin/www_bget?ko:K11717	GO:0031071^cysteine desulfurase activity^molecular_function;GO:0030170^pyridoxal phosphate binding^molecular_function;GO:0009000^selenocysteine lyase activity^molecular_function;GO:0006534^cysteine metabolic process^biological_process;GO:0018283^iron incorporation into metallo-sulfur cluster^biological_process;GO:0010269^response to selenium ion^biological_process;GO:0001887^selenium compound met…	COG0520^Cysteine desulfurase^E	PF00266.18^Aminotransferase class-V	NA	NA	NA
gene-LOC107944739	PPD75780.1^hypothetical protein GOBAR_DD27297^99.69%	O81825.1^RecName: Full=Probable disease resistance protein At4g27220^29.82%	K13459|RPS2|http://www.genome.jp/dbget-bin/www_bget?ko:K13459	GO:0043531^ADP binding^molecular_function;GO:0005524^ATP binding^molecular_function;GO:0006952^defense response^biological_process	COG4886|KOG4658^resistance protein^T	PF00931.21^NB-ARC domain	NA	NA	NA
gene-LOC107948866	XP_016739006.1^PREDICTED: acetyl-coenzyme A carboxylase carboxyl transferase subunit alpha, chloroplastic-like^100.0%	Q9LD43.1^RecName: Full=Acetyl-coenzyme A carboxylase carboxyl transferase subunit alpha, chloroplastic; Short=ACCase subunit alpha; Short=Acetyl-CoA carboxylase carboxyltransferase subunit alpha; Flags: Precursor^65.22%	K01962|accA|http://www.genome.jp/dbget-bin/www_bget?ko:K01962	GO:0003989^acetyl-CoA carboxylase activity^molecular_function;GO:0005524^ATP binding^molecular_function;GO:0016740^transferase activity^molecular_function;GO:0006633^fatty acid biosynthetic process^biological_process;GO:2001295^malonyl-CoA biosynthetic process^biological_process;GO:0009317^acetyl-CoA carboxylase complex^cellular_component;GO:0009507^chloroplast^cellular_component;GO:0009941^chlor…	COG0825^acetyl-coenzyme A carboxylase carboxyl transferase subunit alpha^I	PF03255.13^Acetyl co-enzyme A carboxylase carboxyltransferase alpha subunit	NA	NA	NA
gene-LOC107948867	NP_001314480.1^steroid 5-alpha-reductase DET2^100.0%	Q2QDF6.1^RecName: Full=Steroid 5-alpha-reductase DET2; Short=GhDET2^100.0%	K09591|DET2|http://www.genome.jp/dbget-bin/www_bget?ko:K09591	GO:0003865^3-oxo-5-alpha-steroid 4-dehydrogenase activity^molecular_function;GO:0047751^cholestenone 5-alpha-reductase activity^molecular_function;GO:0050213^progesterone 5-alpha-reductase activity^molecular_function;GO:0016132^brassinosteroid biosynthetic process^biological_process;GO:0055114^oxidation-reduction process^biological_process;GO:0090378^seed trichome elongation^biological_process;GO…	KOG1638^reductase^I	PF02544.15^3-oxo-5-alpha-steroid 4-dehydrogenase	NA	SignalP-TM	i7-29o44-66i78-95o110-132i144-166o204-226i
gene-LOC107948869	XP_016739008.1^PREDICTED: mRNA-capping enzyme-like^100.0%	Q6NY98.1^RecName: Full=mRNA-capping enzyme; Includes: RecName: Full=Polynucleotide 5'-triphosphatase; Short=TPase; Short=mRNA 5'-triphosphatase; Includes: RecName: Full=mRNA guanylyltransferase; AltName: Full=GTP--RNA guanylyltransferase; Short=GTase^33.11%	K13917|RNGTT|http://www.genome.jp/dbget-bin/www_bget?ko:K13917	GO:0005525^GTP binding^molecular_function;GO:0004484^mRNA guanylyltransferase activity^molecular_function;GO:0004651^polynucleotide 5'-phosphatase activity^molecular_function;GO:0004725^protein tyrosine phosphatase activity^molecular_function;GO:0008138^protein tyrosine/serine/threonine phosphatase activity^molecular_function;GO:0050355^triphosphatase activity^molecular_function;GO:0006370^7-meth…	COG5226|KOG2386^mRNA-capping enzyme-like^A	PF01331.18^mRNA capping enzyme, catalytic domain	NA	NA	NA
gene-LOC107944737	XP_012461721.1^PREDICTED: probable 2-oxoglutarate-dependent dioxygenase AOP1 isoform X1^99.08%	Q9ZTA3.1^RecName: Full=Probable 2-oxoglutarate-dependent dioxygenase AOP1^36.48%	NA	GO:0051213^dioxygenase activity^molecular_function;GO:0046872^metal ion binding^molecular_function;GO:0016020^membrane^cellular_component	COG3491|KOG0143^2OG-Fe(II) oxygenase superfamily^Q	PF03171.19^2OG-Fe(II) oxygenase superfamily	NA	NA	NA
gene-LOC107944730	XP_016734052.1^PREDICTED: uncharacterized protein LOC107944730^100.0%	NA	NA	NA	NA	PF05904.10^Plant protein of unknown function (DUF863)	NA	NA	NA
gene-LOC107944731	XP_016734053.1^PREDICTED: fatty acid amide hydrolase-like^100.0%	Q7XJJ7.1^RecName: Full=Fatty acid amide hydrolase; AltName: Full=N-acylethanolamine amidohydrolase^57.75%	NA	GO:0004040^amidase activity^molecular_function;GO:0103073^anandamide amidohydrolase activity^molecular_function;GO:0047412^N-(long-chain-acyl)ethanolamine deacylase activity^molecular_function;GO:0102077^oleamide hydrolase activity^molecular_function;GO:0042742^defense response to bacterium^biological_process;GO:0070291^N-acylethanolamine metabolic process^biological_process;GO:0005783^endoplasmi…	COG0154|KOG1211^glutamyl-tRNA(Gln) amidotransferase subunit^J	NA	NA	NA	NA
gene-LOC107955087	XP_016746293.1^PREDICTED: rab proteins geranylgeranyltransferase component A 2-like^99.47%	Q8LLD4.2^RecName: Full=Rab escort protein 1; Short=AthREP^56.14%	NA	GO:0005092^GDP-dissociation inhibitor activity^molecular_function;GO:0005096^GTPase activator activity^molecular_function;GO:0017137^Rab GTPase binding^molecular_function;GO:0006886^intracellular protein transport^biological_process;GO:2000541^positive regulation of protein geranylgeranylation^biological_process;GO:0018344^protein geranylgeranylation^biological_process;GO:0007264^small GTPase med…	COG5044|KOG4405^Rab proteins geranylgeranyltransferase component^O	PF00996.17^GDP dissociation inhibitor	NA	NA	NA
gene-LOC107940648	XP_016729571.1^PREDICTED: ribonuclease 3-like^99.56%	P42815.1^RecName: Full=Ribonuclease 3; Flags: Precursor^71.36%	K01166|E3.1.27.1|http://www.genome.jp/dbget-bin/www_bget?ko:K01166	GO:0004521^endoribonuclease activity^molecular_function;GO:0016829^lyase activity^molecular_function;GO:0033897^ribonuclease T2 activity^molecular_function;GO:0003723^RNA binding^molecular_function;GO:0006401^RNA catabolic process^biological_process;GO:0005576^extracellular region^cellular_component	KOG1642^Ribonuclease^A	PF00445.17^Ribonuclease T2 family	NA	NA	NA
gene-LOC107940649	XP_016729572.1^PREDICTED: ribonuclease 1-like^100.0%	P42813.1^RecName: Full=Ribonuclease 1; Flags: Precursor^67.11%	K01166|E3.1.27.1|http://www.genome.jp/dbget-bin/www_bget?ko:K01166	GO:0004521^endoribonuclease activity^molecular_function;GO:0016829^lyase activity^molecular_function;GO:0004540^ribonuclease activity^molecular_function;GO:0033897^ribonuclease T2 activity^molecular_function;GO:0003723^RNA binding^molecular_function;GO:0009718^anthocyanin-containing compound biosynthetic process^biological_process;GO:0016036^cellular response to phosphate starvation^biological_pr…	KOG1642^Ribonuclease^A	PF00445.17^Ribonuclease T2 family	NA	NA	NA
gene-LOC107909398	KHG17161.1^hypothetical protein F383_06024^99.4%	Q8VZ37.1^RecName: Full=AP-3 complex subunit sigma; AltName: Full=AP-3 complex subunit sigma-3; AltName: Full=Adaptor-related protein complex 3 subunit sigma; AltName: Full=Sigma-adaptin 3; AltName: Full=Sigma3-adaptin^78.44%	K12399|AP3S|http://www.genome.jp/dbget-bin/www_bget?ko:K12399	GO:0008565^obsolete protein transporter activity^molecular_function;GO:0006886^intracellular protein transport^biological_process;GO:0016192^vesicle-mediated transport^biological_process;GO:0030123^AP-3 adaptor complex^cellular_component;GO:0030659^cytoplasmic vesicle membrane^cellular_component;GO:0005794^Golgi apparatus^cellular_component	COG5030|KOG0936^clathrin adaptor complex small chain family protein^U	PF01217.19^Clathrin adaptor complex small chain	NA	NA	NA
gene-LOC107940646	XP_016729567.1^PREDICTED: uncharacterized protein LOC107940646^100.0%	NA	NA	NA	NA	PF04765.12^Protein of unknown function (DUF616)	NA	SignalP-TM	i51-73o
gene-LOC107940647	XP_016729569.1^PREDICTED: cyclic dof factor 1-like isoform X2^99.67%	Q8W1E3.2^RecName: Full=Cyclic dof factor 1; AltName: Full=Dof zinc finger protein DOF5.5; Short=AtDOF5.5^41.03%	NA	GO:0003677^DNA binding^molecular_function;GO:0003700^DNA-binding transcription factor activity^molecular_function;GO:0001227^DNA-binding transcription repressor activity, RNA polymerase II-specific^molecular_function;GO:0046872^metal ion binding^molecular_function;GO:0000978^RNA polymerase II proximal promoter sequence-specific DNA binding^molecular_function;GO:0043565^sequence-specific DNA bindi…	NA	PF02701.14^Dof domain, zinc finger	NA	NA	NA
gene-LOC107940640	XP_017635393.1^PREDICTED: MYB-like transcription factor ETC1^100.0%	Q9LNI5.1^RecName: Full=MYB-like transcription factor ETC1; AltName: Full=Protein ENHANCER OF TRY AND CPC 1^71.05%	NA	GO:0003700^DNA-binding transcription factor activity^molecular_function;GO:0043565^sequence-specific DNA binding^molecular_function;GO:0044212^transcription regulatory region DNA binding^molecular_function;GO:0030154^cell differentiation^biological_process;GO:1900033^negative regulation of trichome patterning^biological_process;GO:0080147^root hair cell development^biological_process;GO:0005634^n…	NA	PF00249.30^Myb-like DNA-binding domain	NA	NA	NA
gene-LOC107940641	XP_016729564.1^PREDICTED: uncharacterized protein LOC107940641^100.0%	Q9SHE7.3^RecName: Full=Ubiquitin-NEDD8-like protein RUB1; Contains: RecName: Full=Ubiquitin; Contains: RecName: Full=NEDD8-like protein RUB1; AltName: Full=Ubiquitin-related protein 1; Short=AtRUB1; Flags: Precursor^26.47%	K08770|UBC|http://www.genome.jp/dbget-bin/www_bget?ko:K08770	GO:0031386^protein tag^molecular_function;GO:0031625^ubiquitin protein ligase binding^molecular_function;GO:0009693^ethylene biosynthetic process^biological_process;GO:0019941^modification-dependent protein catabolic process^biological_process;GO:0045116^protein neddylation^biological_process;GO:0016567^protein ubiquitination^biological_process;GO:0009733^response to auxin^biological_process;GO:0…	COG5272|KOG0001^UBQ^O	PF00240.22^Ubiquitin family	NA	NA	NA
gene-LOC107940643	XP_016729566.1^PREDICTED: uncharacterized protein LOC107940643^100.0%	NA	NA	NA	NA	PF05003.11^Protein of unknown function (DUF668)	NA	NA	NA
gene-LOC107962470	XP_016754372.1^PREDICTED: TMV resistance protein N-like^100.0%	Q40392.1^RecName: Full=TMV resistance protein N^54.25%	NA	GO:0043531^ADP binding^molecular_function;GO:0005524^ATP binding^molecular_function;GO:0009626^plant-type hypersensitive response^biological_process;GO:0007165^signal transduction^biological_process;GO:0005737^cytoplasm^cellular_component	COG4886^resistance protein^T	PF01582.19^TIR domain	NA	NA	NA
gene-LOC107903351	XP_012466116.1^PREDICTED: glutamyl-tRNA(Gln) amidotransferase subunit A, chloroplastic/mitochondrial isoform X3^97.97%	E0CTY1.1^RecName: Full=Glutamyl-tRNA(Gln) amidotransferase subunit A, chloroplastic/mitochondrial; Short=Glu-AdT subunit A^73.23%	K02433|gatA, QRSL1|http://www.genome.jp/dbget-bin/www_bget?ko:K02433	GO:0004040^amidase activity^molecular_function;GO:0005524^ATP binding^molecular_function;GO:0050567^glutaminyl-tRNA synthase (glutamine-hydrolyzing) activity^molecular_function;GO:0070681^glutaminyl-tRNAGln biosynthesis via transamidation^biological_process;GO:0032543^mitochondrial translation^biological_process;GO:0009570^chloroplast stroma^cellular_component;GO:0030956^glutamyl-tRNA(Gln) amidot…	COG0154|KOG1211^Allows the formation of correctly charged Gln-tRNA(Gln) through the transamidation of misacylated Glu-tRNA(Gln) in chloroplasts and mitochondria. The reaction takes place in the presence of glutamine and ATP through an activated gamma-phospho- Glu-tRNA(Gln)^J	PF01425.20^Amidase	NA	NA	NA
gene-LOC121210039	XP_012472450.1^PREDICTED: uncharacterized protein LOC105789625^47.21%	NA	NA	NA	COG2801|KOG0017^Retrotransposon protein^L	PF08284.10^Retroviral aspartyl protease	NA	NA	NA
gene-LOC121210038	KHG00544.1^Nitrogenase iron-molybdenum cofactor biosynthesis nifE^84.0%	Q9M1C2.1^RecName: Full=10 kDa chaperonin 1, chloroplastic; Flags: Precursor^65.82%	K04078|groES, HSPE1|http://www.genome.jp/dbget-bin/www_bget?ko:K04078	GO:0051087^chaperone binding^molecular_function;GO:0046872^metal ion binding^molecular_function;GO:0051082^unfolded protein binding^molecular_function;GO:0051085^chaperone cofactor-dependent protein refolding^biological_process;GO:0009507^chloroplast^cellular_component;GO:0005759^mitochondrial matrix^cellular_component;GO:0009536^plastid^cellular_component	COG0234|KOG1641^Chaperonin^O	NA	NA	NA	NA
gene-LOC121210037	XP_016676390.1^PREDICTED: uncharacterized protein LOC107895655^100.0%	NA	NA	NA	NA	NA	NA	NA	NA
gene-LOC107932762	XP_016720344.1^PREDICTED: glycerophosphodiester phosphodiesterase GDPDL3-like isoform X1^99.47%	Q7Y208.2^RecName: Full=Glycerophosphodiester phosphodiesterase GDPDL1; AltName: Full=Glycerophosphodiester phosphodiesterase-like 1; Short=ATGDPDL1; AltName: Full=Glycerophosphodiesterase-like 3; AltName: Full=Protein SHV3-LIKE 2; Flags: Precursor^60.24%	NA	GO:0005509^calcium ion binding^molecular_function;GO:0008889^glycerophosphodiester phosphodiesterase activity^molecular_function;GO:0006071^glycerol metabolic process^biological_process;GO:0006629^lipid metabolic process^biological_process;GO:0031225^anchored component of membrane^cellular_component;GO:0016021^integral component of membrane^cellular_component;GO:0005886^plasma membrane^cellular_c…	COG0584|KOG2258^glycerophosphoryl diester phosphodiesterase^C	PF03009.16^Glycerophosphoryl diester phosphodiesterase family	NA	NA	NA
gene-LOC121217027	PPD96770.1^hypothetical protein GOBAR_DD06176^98.7%	Q9FI80.1^RecName: Full=Pentatricopeptide repeat-containing protein At5g48910^45.8%	NA	GO:0008270^zinc ion binding^molecular_function;GO:0009451^RNA modification^biological_process;GO:0009507^chloroplast^cellular_component	KOG4197^Pentatricopeptide repeat-containing protein^S	PF13041.5^PPR repeat family	NA	NA	NA
gene-LOC121210034	XP_016706929.1^PREDICTED: uncharacterized protein LOC107921606^80.0%	NA	NA	NA	NA	PF17254.1^Family of unknown function (DUF5321)	NA	NA	NA
gene-LOC121210033	PPS05581.1^hypothetical protein GOBAR_AA15069^86.89%	O64790.2^RecName: Full=Probable disease resistance protein At1g61300^34.88%	NA	GO:0043531^ADP binding^molecular_function;GO:0005524^ATP binding^molecular_function;GO:0006952^defense response^biological_process;GO:0005829^cytosol^cellular_component;GO:0005886^plasma membrane^cellular_component	COG4886|KOG4658^resistance protein^T	PF00931.21^NB-ARC domain	NA	NA	NA
gene-LOC121210032	PPS05581.1^hypothetical protein GOBAR_AA15069^98.97%	Q9FLB4.1^RecName: Full=Putative disease resistance protein At5g05400^27.93%	NA	GO:0043531^ADP binding^molecular_function;GO:0005524^ATP binding^molecular_function;GO:0006952^defense response^biological_process	COG4886|KOG4658^resistance protein^T	PF00931.21^NB-ARC domain	NA	NA	NA
gene-LOC121210031	RVW41378.1^Retrovirus-related Pol polyprotein from transposon TNT 1-94^80.09%	P10978.1^RecName: Full=Retrovirus-related Pol polyprotein from transposon TNT 1-94; Includes: RecName: Full=Protease; Includes: RecName: Full=Reverse transcriptase; Includes: RecName: Full=Endonuclease^40.76%	NA	GO:0004190^aspartic-type endopeptidase activity^molecular_function;GO:0004519^endonuclease activity^molecular_function;GO:0003676^nucleic acid binding^molecular_function;GO:0003964^RNA-directed DNA polymerase activity^molecular_function;GO:0008270^zinc ion binding^molecular_function;GO:0015074^DNA integration^biological_process;GO:0000943^retrotransposon nucleocapsid^cellular_component	KOG0017^Inherit from euNOG: Retrotransposon protein^S	NA	NA	NA	NA
gene-LOC121210030	XP_012490570.1^PREDICTED: uncharacterized protein LOC105803109^58.86%	P04323.1^RecName: Full=Retrovirus-related Pol polyprotein from transposon 17.6; Includes: RecName: Full=Protease; Includes: RecName: Full=Reverse transcriptase; Includes: RecName: Full=Endonuclease^28.06%	NA	GO:0004190^aspartic-type endopeptidase activity^molecular_function;GO:0004519^endonuclease activity^molecular_function;GO:0003676^nucleic acid binding^molecular_function;GO:0003964^RNA-directed DNA polymerase activity^molecular_function;GO:0015074^DNA integration^biological_process	COG2801|KOG0017^Retrotransposon protein^C	PF08284.10^Retroviral aspartyl protease	NA	NA	NA
gene-LOC107908206	XP_016690939.1^PREDICTED: tetraspanin-7-like^100.0%	Q9SUD4.1^RecName: Full=Tetraspanin-7^61.09%	NA	GO:0016021^integral component of membrane^cellular_component;GO:0005886^plasma membrane^cellular_component;GO:0009506^plasmodesma^cellular_component	NA	PF00335.19^Tetraspanin family	NA	SignalP-TM	i9-31o46-68i75-97o235-257i
gene-LOC121225410	XP_012463734.1^PREDICTED: uncharacterized protein LOC105783086^95.27%	NA	NA	NA	NA	NA	NA	NA	NA
gene-LOC121225413	XP_016734107.1^PREDICTED: SNF1-related protein kinase regulatory subunit beta-2-like^100.0%	Q9SCY5.1^RecName: Full=SNF1-related protein kinase regulatory subunit beta-2; Short=AKIN subunit beta-2; Short=AKINB2; Short=AKINbeta2^64.09%	K07199|PRKAB|http://www.genome.jp/dbget-bin/www_bget?ko:K07199	GO:0005524^ATP binding^molecular_function;GO:0005975^carbohydrate metabolic process^biological_process;GO:0006633^fatty acid biosynthetic process^biological_process;GO:0042128^nitrate assimilation^biological_process;GO:0005886^plasma membrane^cellular_component	KOG1616^SNF1-related protein kinase regulatory subunit^G	PF16561.4^Glycogen recognition site of AMP-activated protein kinase	CBM48	NA	NA
gene-LOC107933368	XP_016721046.1^PREDICTED: cyclin-dependent kinase G-2-like isoform X2^99.85%	Q7XUF4.2^RecName: Full=Cyclin-dependent kinase G-2; Short=CDKG;2 >A2XUW1.1 RecName: Full=Cyclin-dependent kinase G-2; Short=CDKG;2^50.84%	K08818|CDC2L|http://www.genome.jp/dbget-bin/www_bget?ko:K08818	GO:0005524^ATP binding^molecular_function;GO:0004693^cyclin-dependent protein serine/threonine kinase activity^molecular_function;GO:0008353^RNA polymerase II CTD heptapeptide repeat kinase activity^molecular_function;GO:0006468^protein phosphorylation^biological_process;GO:0005634^nucleus^cellular_component	KOG0663^cyclin-dependent kinase^T	PF00069.24^Protein kinase domain	NA	NA	NA
gene-LOC121211493	XP_017638160.1^PREDICTED: uncharacterized mitochondrial protein AtMg00810-like^98.11%	Q94HW2.1^RecName: Full=Retrovirus-related Pol polyprotein from transposon RE1; AltName: Full=Retro element 1; Short=AtRE1; Includes: RecName: Full=Protease RE1; Includes: RecName: Full=Reverse transcriptase RE1; Includes: RecName: Full=Endonuclease RE1^41.42%	NA	GO:0004190^aspartic-type endopeptidase activity^molecular_function;GO:0004519^endonuclease activity^molecular_function;GO:0046872^metal ion binding^molecular_function;GO:0003676^nucleic acid binding^molecular_function;GO:0003964^RNA-directed DNA polymerase activity^molecular_function;GO:0015074^DNA integration^biological_process;GO:0006310^DNA recombination^biological_process;GO:0000943^retrotran…	COG2801|KOG0017^Retrotransposon protein^C	PF07727.13^Reverse transcriptase (RNA-dependent DNA polymerase)	NA	NA	NA
gene-LOC107961641	XP_016753196.1^PREDICTED: AT-rich interactive domain-containing protein 4-like isoform X2^100.0%	Q6NQ79.1^RecName: Full=AT-rich interactive domain-containing protein 4; Short=ARID domain-containing protein 4^68.8%	NA	GO:0003677^DNA binding^molecular_function;GO:0046872^metal ion binding^molecular_function;GO:0005634^nucleus^cellular_component	NA	PF01388.20^ARID/BRIGHT DNA binding domain	NA	NA	NA
gene-LOC107961642	XP_016753197.1^PREDICTED: 1-phosphatidylinositol-3-phosphate 5-kinase FAB1A-like^75.89%	Q9LUM0.1^RecName: Full=1-phosphatidylinositol-3-phosphate 5-kinase FAB1B; Short=Phosphatidylinositol 3-phosphate 5-kinase; AltName: Full=FYVE finger-containing phosphoinositide kinase; AltName: Full=PIKfyve; AltName: Full=Phosphatidylinositol 3-phosphate 5-kinase type III; Short=PIPkin-III; Short=Type III PIP kinase; AltName: Full=Protein FORMS APLOID AND BINUCLEATE CELLS 1B^43.33%	K00921|PIKFYVE, FAB1|http://www.genome.jp/dbget-bin/www_bget?ko:K00921	GO:0000285^1-phosphatidylinositol-3-phosphate 5-kinase activity^molecular_function;GO:0005524^ATP binding^molecular_function;GO:0046872^metal ion binding^molecular_function;GO:0010256^endomembrane system organization^biological_process;GO:0046854^phosphatidylinositol phosphorylation^biological_process;GO:0009555^pollen development^biological_process;GO:0090332^stomatal closure^biological_process;…	COG0459|COG5253|KOG0230^Phosphatidylinositol-4-phosphate 5-Kinase^T	PF01504.17^Phosphatidylinositol-4-phosphate 5-Kinase	NA	NA	NA
[truncated: 67,262 more rows]

## Sheet: Table S6.
Table S6. List of differentially expressed genes (DEGs) and functional annotations in different comparison groups of CK and β-alanine treated cotton seedlings samples
[truncated: 12,360 more rows]

[truncated: 5 more sheets: Table S7., Table S8., Table S9., Table S10., Table S11.]
